# Supplementary material for: 4-Fluoro­anilinium tetra­chloridoferrate(III) 18-crown-6 clathrate
Source: Acta Crystallogr Sect E Struct Rep Online. 2010 Jun 5;66(Pt 7):m739. doi: 10.1107/S160053681002009X (PMC3006967; doi:10.1107/S160053681002009X)
Supplement: Supplementary file 1 [file e-66-0m739-sup1.cif]

##############################################################################
###                                                                        ###
###        Electronic paper (Acta Crystallographica Section E)             ###
###                                                                        ###
##############################################################################
#                                                                            #
# This CIF contains the data in a paper accepted for publication in Acta     #
# Crystallographica Section E. It conforms to the requirements of Notes      #
# for Authors for Section E, and has been peer reviewed under the auspices   #
# of the IUCr Commission on Journals.                                        #
#                                                                            #
# Full details of the Crystallographic Information File format               #
# are given in the paper "The Crystallographic Information File (CIF):       #
# a New Standard Archive File for Crystallography" by S. R. Hall, F. H.      #
# Allen and I. D. Brown [Acta Cryst. (1991), A47, 655-685].                  #
#                                                                            #
# The current version of the core CIF dictionary is obtainable from          #
# ftp://ftp.iucr.org/pub/cif_core.dic. The current version number is 2.4.    #
#                                                                            #
# Software is freely available for graphical display of the structure(s) in  #
# this CIF.  For information consult the CIF home page http://www.iucr.org/  #
# cif/home.html                                                              #
#                                                                            #
# This file may be used for bona fide research purposes within the           #
# scientific community so long as proper attribution is given to the journal # 
# article from which it was obtained.                                        #
#                                                                            #
##############################################################################
                                             
data_I
_audit_creation_method     SHELXL-97
_chemical_name_systematic
;
4-Fluoroanilinium
tetrachloridoferrate(III)--1,4,7,10,13,16-hexaoxacyclooctadecane (1/1)
;
_chemical_name_common
              '4-Fluoroanilinium tetrachloridoferrate(III) 18-crown-6 clathrate'
_chemical_formula_moiety     'C6 H7 F N +, Cl4 Fe -, C12 H24 O6'
_chemical_formula_sum     'C18 H31 Cl4 F Fe N O6'
_chemical_formula_iupac     '(C6 H7 F N) [Fe Cl4], C12 H24 O6'
_chemical_formula_weight     574.09
_chemical_melting_point     ?
_symmetry_cell_setting     monoclinic
_symmetry_space_group_name_H-M     'P 21/c'
_symmetry_space_group_name_Hall     '-P 2ybc'
loop_
    _symmetry_equiv_pos_as_xyz
    'x, y, z'
    '-x, y+1/2, -z+1/2'
    '-x, -y, -z'
    'x, -y-1/2, z-1/2'
_cell_length_a     11.450(10)
_cell_length_b     24.14(2)
_cell_length_c     9.719(9)
_cell_angle_alpha     90.00
_cell_angle_beta     96.82(2)
_cell_angle_gamma     90.00
_cell_volume     2667(4)
_cell_formula_units_Z     4
_cell_measurement_reflns_used     5625
_cell_measurement_theta_min     2.2718
_cell_measurement_theta_max     27.4603
_cell_measurement_temperature     293(2)
_exptl_crystal_description     'Block'
_exptl_crystal_colour     'pale yellow'
_exptl_crystal_size_max     0.2000
_exptl_crystal_size_mid     0.2000
_exptl_crystal_size_min     0.2000
_exptl_crystal_density_diffrn     1.430
_exptl_crystal_density_meas     ?
_exptl_crystal_density_method     'not measured'
_exptl_crystal_F_000     1188
_exptl_absorpt_coefficient_mu     1.004
_exptl_absorpt_correction_type     multi-scan
_exptl_absorpt_process_details     '(<i>CrystalClear</i>; Rigaku, 2005)'
_exptl_absorpt_correction_T_min     0.818
_exptl_absorpt_correction_T_max     0.818
_exptl_special_details
;
;
_diffrn_ambient_temperature     293(2)
_diffrn_radiation_type     MoK\a
_diffrn_radiation_wavelength     0.71073
_diffrn_radiation_source     'fine-focus sealed tube'
_diffrn_radiation_monochromator     graphite
_diffrn_measurement_device_type     'Rigaku SCXmini diffractometer'
_diffrn_measurement_method     '\w scans'
_diffrn_detector_area_resol_mean     13.6612
_diffrn_reflns_number     26978
_diffrn_reflns_av_R_equivalents     0.0684
_diffrn_reflns_av_sigmaI/netI     0.0585
_diffrn_reflns_theta_min     2.27
_diffrn_reflns_theta_max     27.47
_diffrn_reflns_theta_full     27.47
_diffrn_measured_fraction_theta_max     0.988
_diffrn_measured_fraction_theta_full     0.988
_diffrn_reflns_limit_h_min     -14
_diffrn_reflns_limit_h_max     14
_diffrn_reflns_limit_k_min     -31
_diffrn_reflns_limit_k_max     31
_diffrn_reflns_limit_l_min     -12
_diffrn_reflns_limit_l_max     12
_diffrn_standards_number     0
_diffrn_standards_interval_count     .
_diffrn_standards_interval_time     .
_diffrn_standards_decay_%     ?
_refine_special_details
;
Refinement of <i>F</i>^2^ against ALL reflections. The weighted <i>R</i>-factor
wR and goodness of fit <i>S</i> are based on <i>F</i>^2^, conventional
<i>R</i>-factors <i>R</i> are based on <i>F</i>, with <i>F</i> set to zero for
negative <i>F</i>^2^. The threshold expression of <i>F</i>^2^ >
\s(<i>F</i>^2^) is used only for calculating <i>R</i>-factors(gt) etc. and is
not relevant to the choice of reflections for refinement. <i>R</i>-factors
based on <i>F</i>^2^ are statistically about twice as large as those based on
<i>F</i>, and <i>R</i>- factors based on ALL data will be even larger.
;
_reflns_number_total     6039
_reflns_number_gt     3173
_reflns_threshold_expression     I>2sigma(I)
_refine_ls_structure_factor_coef     Fsqd
_refine_ls_matrix_type     full
_refine_ls_R_factor_all     0.1434
_refine_ls_R_factor_gt     0.0780
_refine_ls_wR_factor_gt     0.2345
_refine_ls_wR_factor_ref     0.2706
_refine_ls_goodness_of_fit_ref     1.072
_refine_ls_restrained_S_all     1.072
_refine_ls_number_reflns     6039
_refine_ls_number_parameters     281
_refine_ls_number_restraints     0
_refine_ls_hydrogen_treatment     constr
_refine_ls_weighting_scheme     calc
_refine_ls_weighting_details
         'calc w=1/[\s^2^(Fo^2^)+(0.1312P)^2^+0.8151P] where P=(Fo^2^+2Fc^2^)/3'
_atom_sites_solution_hydrogens     geom
_atom_sites_solution_primary     direct
_atom_sites_solution_secondary     difmap
_refine_ls_shift/su_max     0.005
_refine_ls_shift/su_mean     0.000
_refine_diff_density_max     0.492
_refine_diff_density_min     -0.351
_refine_ls_extinction_method     none
_refine_ls_extinction_coef     ?
loop_
    _atom_type_symbol
    _atom_type_description
    _atom_type_scat_dispersion_real
    _atom_type_scat_dispersion_imag
    _atom_type_scat_source
    'C' 'C' 0.0033 0.0016
                         'International Tables Vol C Tables 4.2.6.8 and 6.1.1.4'
    'Cl' 'Cl' 0.1484 0.1585
                         'International Tables Vol C Tables 4.2.6.8 and 6.1.1.4'
    'F' 'F' 0.0171 0.0103
                         'International Tables Vol C Tables 4.2.6.8 and 6.1.1.4'
    'Fe' 'Fe' 0.3463 0.8444
                         'International Tables Vol C Tables 4.2.6.8 and 6.1.1.4'
    'N' 'N' 0.0061 0.0033
                         'International Tables Vol C Tables 4.2.6.8 and 6.1.1.4'
    'O' 'O' 0.0106 0.0060
                         'International Tables Vol C Tables 4.2.6.8 and 6.1.1.4'
    'H' 'H' 0.0000 0.0000
                         'International Tables Vol C Tables 4.2.6.8 and 6.1.1.4'
_computing_data_collection     '<i>CrystalClear</i> (Rigaku, 2005)'
_computing_cell_refinement     '<i>CrystalClear</i> (Rigaku, 2005)'
_computing_data_reduction     '<i>CrystalClear</i> (Rigaku, 2005)'
_computing_structure_solution     '<i>SHELXS97</i> (Sheldrick, 2008)'
_computing_structure_refinement     '<i>SHELXL97</i> (Sheldrick, 2008)'
_computing_molecular_graphics     '<i>SHELXTL</i> (Sheldrick, 2008)'
_computing_publication_material     '<i>PRPKAPPA</i> (Ferguson, 1999)'
loop_
    _atom_site_type_symbol
    _atom_site_label
    _atom_site_fract_x
    _atom_site_fract_y
    _atom_site_fract_z
    _atom_site_U_iso_or_equiv
    _atom_site_adp_type
    _atom_site_calc_flag
    _atom_site_refinement_flags
    _atom_site_occupancy
    _atom_site_disorder_assembly
    _atom_site_disorder_group
    O O1 0.5434(4) 0.09467(19) 0.7021(5) 0.0842(13) Uani d . 1 . .
    O O2 0.7834(4) 0.06611(18) 0.6808(4) 0.0816(12) Uani d . 1 . .
    O O3 0.9463(3) 0.14900(18) 0.7297(5) 0.0741(11) Uani d . 1 . .
    O O4 0.8972(4) 0.23864(18) 0.8904(5) 0.0849(13) Uani d . 1 . .
    O O5 0.6635(4) 0.25943(19) 0.9254(5) 0.0903(14) Uani d . 1 . .
    O O6 0.4892(4) 0.1787(2) 0.8722(5) 0.0895(14) Uani d . 1 . .
    C C1 0.5820(8) 0.0397(3) 0.6788(9) 0.102(2) Uani d . 1 . .
    H H1A 0.5188 0.0190 0.6268 0.122 Uiso calc R 1 . .
    H H1B 0.6025 0.0212 0.7670 0.122 Uiso calc R 1 . .
    C C2 0.6847(7) 0.0408(3) 0.6013(8) 0.093(2) Uani d . 1 . .
    H H2A 0.7049 0.0033 0.5776 0.112 Uiso calc R 1 . .
    H H2B 0.6653 0.0613 0.5158 0.112 Uiso calc R 1 . .
    C C3 0.8831(6) 0.0647(3) 0.6178(7) 0.0800(18) Uani d . 1 . .
    H H3A 0.8688 0.0824 0.5278 0.096 Uiso calc R 1 . .
    H H3B 0.9053 0.0265 0.6039 0.096 Uiso calc R 1 . .
    C C4 0.9802(6) 0.0937(3) 0.7041(7) 0.0798(18) Uani d . 1 . .
    H H4A 0.9987 0.0743 0.7913 0.096 Uiso calc R 1 . .
    H H4B 1.0500 0.0939 0.6565 0.096 Uiso calc R 1 . .
    C C5 1.0380(5) 0.1806(3) 0.7950(8) 0.086(2) Uani d . 1 . .
    H H5A 1.1034 0.1806 0.7400 0.104 Uiso calc R 1 . .
    H H5B 1.0650 0.1648 0.8850 0.104 Uiso calc R 1 . .
    C C6 0.9964(6) 0.2383(3) 0.8120(9) 0.091(2) Uani d . 1 . .
    H H6A 1.0596 0.2603 0.8595 0.109 Uiso calc R 1 . .
    H H6B 0.9739 0.2546 0.7216 0.109 Uiso calc R 1 . .
    C C7 0.8554(8) 0.2921(3) 0.9050(10) 0.104(3) Uani d . 1 . .
    H H7A 0.8286 0.3074 0.8145 0.124 Uiso calc R 1 . .
    H H7B 0.9180 0.3154 0.9488 0.124 Uiso calc R 1 . .
    C C8 0.7560(8) 0.2905(3) 0.9917(11) 0.113(3) Uani d . 1 . .
    H H8A 0.7825 0.2743 1.0812 0.136 Uiso calc R 1 . .
    H H8B 0.7293 0.3280 1.0067 0.136 Uiso calc R 1 . .
    C C9 0.5658(7) 0.2584(4) 0.9976(9) 0.100(2) Uani d . 1 . .
    H H9A 0.5470 0.2955 1.0261 0.120 Uiso calc R 1 . .
    H H9B 0.5813 0.2355 1.0798 0.120 Uiso calc R 1 . .
    C C10 0.4667(6) 0.2353(3) 0.9035(9) 0.091(2) Uani d . 1 . .
    H H10A 0.3948 0.2377 0.9469 0.109 Uiso calc R 1 . .
    H H10B 0.4561 0.2567 0.8184 0.109 Uiso calc R 1 . .
    C C11 0.4035(6) 0.1551(4) 0.7758(10) 0.101(2) Uani d . 1 . .
    H H11A 0.3981 0.1759 0.6899 0.122 Uiso calc R 1 . .
    H H11B 0.3276 0.1569 0.8108 0.122 Uiso calc R 1 . .
    C C12 0.4324(6) 0.0968(3) 0.7491(10) 0.100(2) Uani d . 1 . .
    H H12A 0.4329 0.0753 0.8334 0.119 Uiso calc R 1 . .
    H H12B 0.3736 0.0813 0.6797 0.119 Uiso calc R 1 . .
    F F1 0.8204(4) 0.00256(15) 0.3199(4) 0.0906(12) Uani d . 1 . .
    N N1 0.7364(3) 0.14716(16) -0.1213(4) 0.0498(9) Uani d . 1 . .
    H H1C 0.7853 0.1760 -0.1140 0.075 Uiso calc R 1 . .
    H H1D 0.6625 0.1592 -0.1276 0.075 Uiso calc R 1 . .
    H H1E 0.7467 0.1277 -0.1967 0.075 Uiso calc R 1 . .
    C C13 0.8711(5) 0.0971(3) 0.0489(7) 0.0748(17) Uani d . 1 . .
    H H13A 0.9340 0.1117 0.0085 0.090 Uiso calc R 1 . .
    C C14 0.7606(4) 0.11179(19) 0.0016(5) 0.0493(11) Uani d . 1 . .
    C C15 0.6684(5) 0.0924(3) 0.0657(7) 0.0699(16) Uani d . 1 . .
    H H15A 0.5920 0.1037 0.0355 0.084 Uiso calc R 1 . .
    C C16 0.6894(6) 0.0558(3) 0.1752(7) 0.0758(17) Uani d . 1 . .
    H H16A 0.6279 0.0427 0.2206 0.091 Uiso calc R 1 . .
    C C17 0.8011(6) 0.0396(2) 0.2148(6) 0.0658(15) Uani d . 1 . .
    C C18 0.8913(6) 0.0598(3) 0.1588(7) 0.0804(18) Uani d . 1 . .
    H H18A 0.9676 0.0493 0.1922 0.096 Uiso calc R 1 . .
    Fe Fe2 0.25883(7) 0.12580(3) 0.22601(9) 0.0635(3) Uani d . 1 . .
    Cl Cl1 0.44359(16) 0.11643(9) 0.3030(3) 0.1179(8) Uani d . 1 . .
    Cl Cl2 0.2109(2) 0.06493(9) 0.0642(2) 0.1121(7) Uani d . 1 . .
    Cl Cl3 0.22522(16) 0.20828(7) 0.13775(19) 0.0840(5) Uani d . 1 . .
    Cl Cl4 0.1561(2) 0.11388(10) 0.3981(2) 0.1144(8) Uani d . 1 . .
loop_
    _atom_site_aniso_label
    _atom_site_aniso_U_11
    _atom_site_aniso_U_22
    _atom_site_aniso_U_33
    _atom_site_aniso_U_12
    _atom_site_aniso_U_13
    _atom_site_aniso_U_23
    O1 0.079(3) 0.078(3) 0.094(3) -0.018(2) 0.006(2) -0.002(2)
    O2 0.104(4) 0.073(3) 0.070(3) 0.002(2) 0.015(2) -0.007(2)
    O3 0.058(2) 0.079(3) 0.086(3) 0.010(2) 0.012(2) 0.006(2)
    O4 0.081(3) 0.076(3) 0.100(3) -0.021(2) 0.021(2) -0.006(2)
    O5 0.086(3) 0.078(3) 0.109(4) 0.010(2) 0.022(3) -0.015(3)
    O6 0.062(3) 0.098(3) 0.109(4) 0.013(2) 0.013(2) 0.017(3)
    C1 0.122(7) 0.089(5) 0.091(5) -0.017(5) 0.003(5) -0.016(4)
    C2 0.115(6) 0.074(4) 0.090(5) -0.018(4) 0.011(4) -0.024(4)
    C3 0.093(5) 0.077(4) 0.073(4) 0.029(4) 0.017(3) -0.005(3)
    C4 0.080(4) 0.072(4) 0.089(5) 0.020(3) 0.017(4) 0.000(3)
    C5 0.045(3) 0.101(5) 0.114(5) -0.010(3) 0.010(3) 0.013(4)
    C6 0.068(4) 0.097(5) 0.110(6) -0.021(4) 0.020(4) 0.006(4)
    C7 0.127(7) 0.066(4) 0.120(6) -0.022(4) 0.025(5) -0.029(4)
    C8 0.112(6) 0.092(5) 0.136(7) -0.022(5) 0.017(5) -0.046(5)
    C9 0.091(5) 0.109(6) 0.108(6) 0.024(4) 0.044(5) 0.002(5)
    C10 0.071(4) 0.085(5) 0.121(6) 0.029(4) 0.036(4) 0.012(4)
    C11 0.057(4) 0.117(6) 0.129(6) -0.003(4) 0.011(4) 0.036(5)
    C12 0.059(4) 0.102(6) 0.135(7) -0.028(4) 0.002(4) 0.013(5)
    F1 0.122(3) 0.087(2) 0.065(2) 0.032(2) 0.019(2) 0.0282(19)
    N1 0.048(2) 0.049(2) 0.053(2) 0.0015(17) 0.0086(18) 0.0046(18)
    C13 0.053(3) 0.096(4) 0.075(4) -0.004(3) 0.006(3) 0.019(3)
    C14 0.054(3) 0.048(3) 0.047(3) 0.002(2) 0.011(2) -0.003(2)
    C15 0.053(3) 0.078(4) 0.081(4) 0.012(3) 0.018(3) 0.022(3)
    C16 0.072(4) 0.075(4) 0.086(4) 0.011(3) 0.032(3) 0.024(3)
    C17 0.090(4) 0.055(3) 0.053(3) 0.007(3) 0.010(3) 0.005(2)
    C18 0.061(4) 0.105(5) 0.074(4) 0.015(3) 0.003(3) 0.026(4)
    Fe2 0.0551(5) 0.0653(5) 0.0706(5) 0.0049(4) 0.0089(4) -0.0102(4)
    Cl1 0.0592(10) 0.1006(14) 0.187(2) 0.0182(9) -0.0152(12) -0.0312(14)
    Cl2 0.1251(17) 0.0938(13) 0.1119(15) 0.0013(11) -0.0090(12) -0.0418(12)
    Cl3 0.0859(11) 0.0766(10) 0.0914(11) 0.0080(8) 0.0180(9) 0.0043(9)
    Cl4 0.1298(18) 0.1178(16) 0.1061(15) 0.0209(13) 0.0577(13) 0.0211(12)
_geom_special_details
;
All esds (except the esd in the dihedral angle between two l.s. planes) are
estimated using the full covariance matrix. The cell esds are taken into
account individually in the estimation of esds in distances, angles and
torsion angles; correlations between esds in cell parameters are only used
when they are defined by crystal symmetry. An approximate (isotropic)
treatment of cell esds is used for estimating esds involving l.s. planes.
;
loop_
    _geom_bond_atom_site_label_1
    _geom_bond_atom_site_label_2
    _geom_bond_site_symmetry_2
    _geom_bond_distance
    _geom_bond_publ_flag
    O1 C12 . 1.401(8) ?
    O1 C1 . 1.425(9) ?
    O2 C3 . 1.357(8) ?
    O2 C2 . 1.428(8) ?
    O3 C5 . 1.388(7) ?
    O3 C4 . 1.420(7) ?
    O4 C7 . 1.388(8) ?
    O4 C6 . 1.441(8) ?
    O5 C9 . 1.390(8) ?
    O5 C8 . 1.391(9) ?
    O6 C11 . 1.396(9) ?
    O6 C10 . 1.428(8) ?
    C1 C2 . 1.471(11) ?
    C1 H1A . 0.9700 ?
    C1 H1B . 0.9700 ?
    C2 H2A . 0.9700 ?
    C2 H2B . 0.9700 ?
    C3 C4 . 1.486(10) ?
    C3 H3A . 0.9700 ?
    C3 H3B . 0.9700 ?
    C4 H4A . 0.9700 ?
    C4 H4B . 0.9700 ?
    C5 C6 . 1.487(10) ?
    C5 H5A . 0.9700 ?
    C5 H5B . 0.9700 ?
    C6 H6A . 0.9700 ?
    C6 H6B . 0.9700 ?
    C7 C8 . 1.495(12) ?
    C7 H7A . 0.9700 ?
    C7 H7B . 0.9700 ?
    C8 H8A . 0.9700 ?
    C8 H8B . 0.9700 ?
    C9 C10 . 1.480(12) ?
    C9 H9A . 0.9700 ?
    C9 H9B . 0.9700 ?
    C10 H10A . 0.9700 ?
    C10 H10B . 0.9700 ?
    C11 C12 . 1.476(11) ?
    C11 H11A . 0.9700 ?
    C11 H11B . 0.9700 ?
    C12 H12A . 0.9700 ?
    C12 H12B . 0.9700 ?
    F1 C17 . 1.356(6) ?
    N1 C14 . 1.467(6) ?
    N1 H1C . 0.8900 ?
    N1 H1D . 0.8900 ?
    N1 H1E . 0.8900 ?
    C13 C14 . 1.341(8) ?
    C13 C18 . 1.396(8) ?
    C13 H13A . 0.9300 ?
    C14 C15 . 1.371(7) ?
    C15 C16 . 1.381(8) ?
    C15 H15A . 0.9300 ?
    C16 C17 . 1.349(9) ?
    C16 H16A . 0.9300 ?
    C17 C18 . 1.317(8) ?
    C18 H18A . 0.9300 ?
    Fe2 Cl1 . 2.170(3) ?
    Fe2 Cl2 . 2.175(2) ?
    Fe2 Cl4 . 2.175(3) ?
    Fe2 Cl3 . 2.184(2) ?
loop_
    _geom_angle_atom_site_label_1
    _geom_angle_atom_site_label_2
    _geom_angle_atom_site_label_3
    _geom_angle_site_symmetry_1
    _geom_angle_site_symmetry_3
    _geom_angle
    _geom_angle_publ_flag
    C12 O1 C1 . . 113.4(6) ?
    C3 O2 C2 . . 113.5(5) ?
    C5 O3 C4 . . 112.9(5) ?
    C7 O4 C6 . . 111.2(5) ?
    C9 O5 C8 . . 113.0(7) ?
    C11 O6 C10 . . 113.7(6) ?
    O1 C1 C2 . . 110.2(6) ?
    O1 C1 H1A . . 109.6 ?
    C2 C1 H1A . . 109.6 ?
    O1 C1 H1B . . 109.6 ?
    C2 C1 H1B . . 109.6 ?
    H1A C1 H1B . . 108.1 ?
    O2 C2 C1 . . 111.2(6) ?
    O2 C2 H2A . . 109.4 ?
    C1 C2 H2A . . 109.4 ?
    O2 C2 H2B . . 109.4 ?
    C1 C2 H2B . . 109.4 ?
    H2A C2 H2B . . 108.0 ?
    O2 C3 C4 . . 110.3(6) ?
    O2 C3 H3A . . 109.6 ?
    C4 C3 H3A . . 109.6 ?
    O2 C3 H3B . . 109.6 ?
    C4 C3 H3B . . 109.6 ?
    H3A C3 H3B . . 108.1 ?
    O3 C4 C3 . . 109.9(5) ?
    O3 C4 H4A . . 109.7 ?
    C3 C4 H4A . . 109.7 ?
    O3 C4 H4B . . 109.7 ?
    C3 C4 H4B . . 109.7 ?
    H4A C4 H4B . . 108.2 ?
    O3 C5 C6 . . 109.3(5) ?
    O3 C5 H5A . . 109.8 ?
    C6 C5 H5A . . 109.8 ?
    O3 C5 H5B . . 109.8 ?
    C6 C5 H5B . . 109.8 ?
    H5A C5 H5B . . 108.3 ?
    O4 C6 C5 . . 110.3(5) ?
    O4 C6 H6A . . 109.6 ?
    C5 C6 H6A . . 109.6 ?
    O4 C6 H6B . . 109.6 ?
    C5 C6 H6B . . 109.6 ?
    H6A C6 H6B . . 108.1 ?
    O4 C7 C8 . . 109.2(7) ?
    O4 C7 H7A . . 109.8 ?
    C8 C7 H7A . . 109.8 ?
    O4 C7 H7B . . 109.8 ?
    C8 C7 H7B . . 109.8 ?
    H7A C7 H7B . . 108.3 ?
    O5 C8 C7 . . 109.9(7) ?
    O5 C8 H8A . . 109.7 ?
    C7 C8 H8A . . 109.7 ?
    O5 C8 H8B . . 109.7 ?
    C7 C8 H8B . . 109.7 ?
    H8A C8 H8B . . 108.2 ?
    O5 C9 C10 . . 107.4(7) ?
    O5 C9 H9A . . 110.2 ?
    C10 C9 H9A . . 110.2 ?
    O5 C9 H9B . . 110.2 ?
    C10 C9 H9B . . 110.2 ?
    H9A C9 H9B . . 108.5 ?
    O6 C10 C9 . . 110.3(6) ?
    O6 C10 H10A . . 109.6 ?
    C9 C10 H10A . . 109.6 ?
    O6 C10 H10B . . 109.6 ?
    C9 C10 H10B . . 109.6 ?
    H10A C10 H10B . . 108.1 ?
    O6 C11 C12 . . 110.7(6) ?
    O6 C11 H11A . . 109.5 ?
    C12 C11 H11A . . 109.5 ?
    O6 C11 H11B . . 109.5 ?
    C12 C11 H11B . . 109.5 ?
    H11A C11 H11B . . 108.1 ?
    O1 C12 C11 . . 108.9(6) ?
    O1 C12 H12A . . 109.9 ?
    C11 C12 H12A . . 109.9 ?
    O1 C12 H12B . . 109.9 ?
    C11 C12 H12B . . 109.9 ?
    H12A C12 H12B . . 108.3 ?
    C14 N1 H1C . . 109.5 ?
    C14 N1 H1D . . 109.5 ?
    H1C N1 H1D . . 109.5 ?
    C14 N1 H1E . . 109.5 ?
    H1C N1 H1E . . 109.5 ?
    H1D N1 H1E . . 109.5 ?
    C14 C13 C18 . . 119.8(5) ?
    C14 C13 H13A . . 120.1 ?
    C18 C13 H13A . . 120.1 ?
    C13 C14 C15 . . 120.0(5) ?
    C13 C14 N1 . . 120.8(5) ?
    C15 C14 N1 . . 119.2(5) ?
    C14 C15 C16 . . 119.7(5) ?
    C14 C15 H15A . . 120.1 ?
    C16 C15 H15A . . 120.1 ?
    C17 C16 C15 . . 118.5(5) ?
    C17 C16 H16A . . 120.7 ?
    C15 C16 H16A . . 120.7 ?
    C18 C17 C16 . . 122.6(6) ?
    C18 C17 F1 . . 119.3(6) ?
    C16 C17 F1 . . 118.1(6) ?
    C17 C18 C13 . . 119.2(6) ?
    C17 C18 H18A . . 120.4 ?
    C13 C18 H18A . . 120.4 ?
    Cl1 Fe2 Cl2 . . 109.35(9) ?
    Cl1 Fe2 Cl4 . . 108.36(13) ?
    Cl2 Fe2 Cl4 . . 110.70(12) ?
    Cl1 Fe2 Cl3 . . 110.46(9) ?
    Cl2 Fe2 Cl3 . . 108.32(11) ?
    Cl4 Fe2 Cl3 . . 109.66(8) ?
loop_
    _geom_hbond_atom_site_label_D
    _geom_hbond_atom_site_label_H
    _geom_hbond_atom_site_label_A
    _geom_hbond_site_symmetry_A
    _geom_hbond_distance_DH
    _geom_hbond_distance_HA
    _geom_hbond_distance_DA
    _geom_hbond_angle_DHA
    N1 H1C O4 1_554 0.89 1.98 2.868(6) 176.3
    N1 H1D O6 1_554 0.89 2.04 2.924(6) 173.0
    N1 H1E O2 1_554 0.89 1.98 2.840(6) 161.6
data_global
_journal_date_recd_electronic     2010-05-15
_journal_date_accepted     2010-05-27
_journal_name_full     'Acta Crystallographica, Section E'
_journal_year     2010
_journal_volume     66
_journal_issue      7
_journal_page_first     m739
_journal_page_last     m739
_journal_paper_category     QM
_journal_coeditor_code     IM2203
_publ_contact_author_name     'Jia-Zhen,Ge*'
_publ_contact_author_address
;
Ordered Matter Science Research Center,
College of Chemistry and Chemical,
Engineering, Southeast UniVersity,
Nanjing 211189, People's Republic of China
;
_publ_contact_author_email     'gjz@seu.edu.cn'
_publ_contact_author_fax     '86-25-52090626'
_publ_contact_author_phone     '86-25-52090626'
_publ_section_title
;
4-Fluoroanilinium tetrachloridoferrate(III) 18-crown-6 clathrate
;
loop_
    _publ_author_name
    _publ_author_footnote
    _publ_author_address
    'Ge, Jia-Zhen' .
;
Ordered Matter Science Research Center,
College of Chemistry and Chemical,
Engineering, Southeast University,
Nanjing 211189, People's Republic of China
;
    'Zhao, Min-Min' .
;
Ordered Matter Science Research Center,
College of Chemistry and Chemical,
Engineering, Southeast University,
Nanjing 211189, People's Republic of China
;
