# Supplementary material for: 4-Fluoro­anilinium tetra­chloridoferrate(III) 18-crown-6 clathrate
Source: Acta Crystallogr Sect E Struct Rep Online. 2010 Jun 5;66(Pt 7):m739. doi: 10.1107/S160053681002009X (PMC3006967; doi:10.1107/S160053681002009X)
Supplement: Supplementary file 2 [file e-66-0m739-Isup2.hkl]

# 
# h,k,l, Fc-squared, Fo-squared, sigma(Fo-squared) and status flag 
# 
data_I
_shelx_title ' 1 in P-1                        P21/c' 
_shelx_refln_list_code          4 
_shelx_F_calc_maximum      218.64 
_exptl_crystal_F_000      1187.87 
_reflns_d_resolution_high  0.7704 
 
loop_ 
 _symmetry_equiv_pos_as_xyz 
 'x, y, z' 
 '-x, y+1/2, -z+1/2' 
 '-x, -y, -z' 
 'x, -y-1/2, z-1/2' 
 
_cell_length_a    11.4490 
_cell_length_b    24.1400 
_cell_length_c     9.7190 
_cell_angle_alpha  90.000 
_cell_angle_beta   96.817 
_cell_angle_gamma  90.000 
 
_shelx_F_squared_multiplier     1.000 
 
loop_ 
 _refln_index_h 
 _refln_index_k 
 _refln_index_l 
 _refln_F_squared_calc 
 _refln_F_squared_meas 
 _refln_F_squared_sigma 
 _refln_observed_status 
   2   0   0    18158.89    18591.27    112.69 o 
   3   0   0    18959.57    19207.37    121.81 o 
   4   0   0    16816.82    17804.66    138.35 o 
   5   0   0     1280.24     1218.60     39.48 o 
   6   0   0     4700.64     4783.72    109.47 o 
   7   0   0      437.98      455.11     18.00 o 
   8   0   0      159.05      137.75     30.60 o 
   9   0   0     1209.63     1203.12     74.74 o 
  10   0   0     1171.55     1033.00     66.42 o 
  11   0   0        1.02       33.26     26.95 o 
  12   0   0       42.68       94.06     40.90 o 
  13   0   0       71.41      125.46     37.82 o 
  14   0   0       50.94       42.96     35.34 o 
   2   1   0      957.19     1024.24     11.79 o 
   3   1   0     4186.61     4471.94     37.62 o 
   4   1   0    12518.24    13546.28     72.91 o 
   5   1   0     6110.34     7199.77     63.22 o 
   6   1   0       43.06       62.97     22.82 o 
   7   1   0      108.33      116.83     14.11 o 
   8   1   0       70.77       88.16     22.52 o 
   9   1   0      273.61      272.22     27.04 o 
  10   1   0       59.59       89.82     25.86 o 
  11   1   0       47.72       53.69     25.78 o 
  12   1   0        2.14        9.05     22.97 o 
  13   1   0        0.13       -4.48     22.42 o 
  14   1   0        1.37       24.94     23.39 o 
   1   2   0       96.79       55.02     12.46 o 
   2   2   0     7051.89     6946.26     60.75 o 
   3   2   0     1498.81     1588.29     17.79 o 
   4   2   0     2416.37     2499.92     31.49 o 
   5   2   0      560.02      827.28     27.84 o 
   6   2   0      325.33      392.65     39.42 o 
   7   2   0      200.87      151.70     28.45 o 
   8   2   0      684.40      693.37     49.65 o 
   9   2   0        0.39       23.08     20.96 o 
  10   2   0       48.54       72.41     20.34 o 
  11   2   0       11.55       39.83     23.95 o 
  12   2   0       12.18       29.48     24.59 o 
  13   2   0        3.32       25.24     25.59 o 
  14   2   0        0.01       22.87     24.33 o 
   1   3   0     1428.68     1530.71     12.88 o 
   2   3   0      145.38      142.57     13.96 o 
   3   3   0       15.36       11.89      4.62 o 
   4   3   0     3698.77     3970.19     44.89 o 
   5   3   0      242.90      580.33     13.32 o 
   6   3   0      639.20      569.36     20.86 o 
   7   3   0      313.33      194.80     21.41 o 
   8   3   0      615.14      684.72     37.18 o 
   9   3   0        5.20       20.75     27.23 o 
  10   3   0      121.58      230.51     31.07 o 
  11   3   0      610.57      478.20     35.46 o 
  12   3   0      311.69      276.75     35.97 o 
  13   3   0        1.12       24.84     24.04 o 
  14   3   0        0.75       -2.56     23.13 o 
   0   4   0    20950.10    23733.52    222.45 o 
   1   4   0      945.47      997.35      9.89 o 
   2   4   0      824.13      673.82     15.83 o 
   3   4   0      192.32      200.81     10.97 o 
   4   4   0     5308.61     5101.45     49.31 o 
   5   4   0      376.76      580.30     18.54 o 
   6   4   0     5221.90     5213.17     60.94 o 
   7   4   0     2679.24     2820.28     69.97 o 
   8   4   0      289.82      391.60     23.07 o 
   9   4   0      386.42      389.66     30.04 o 
  10   4   0     1998.73     2121.91     63.71 o 
  11   4   0      113.94      131.30     22.94 o 
  12   4   0       58.82       73.99     26.25 o 
  13   4   0       70.43       57.28     23.96 o 
  14   4   0       30.38       35.01     21.37 o 
   1   5   0    28046.90    30806.14    459.48 o 
   2   5   0     1506.60     1445.53     22.27 o 
   3   5   0     4600.22     4696.71     51.33 o 
   4   5   0       24.79       10.53      7.46 o 
   5   5   0       45.52      159.36      9.93 o 
   6   5   0     3342.02     3222.44     42.12 o 
   7   5   0      173.50      156.86     11.93 o 
   8   5   0       71.61       83.19     24.83 o 
   9   5   0       54.65       60.56     13.90 o 
  10   5   0       35.71       76.38     22.45 o 
  11   5   0       29.17       30.70     22.46 o 
  12   5   0      136.92      112.30     24.69 o 
  13   5   0       56.93       71.40     18.53 o 
  14   5   0        1.82       36.91     24.67 o 
   0   6   0    38401.98    45572.73    201.31 o 
   1   6   0       24.34       44.24      8.81 o 
   2   6   0       99.18       82.20      8.54 o 
   3   6   0      663.98      637.17     15.98 o 
   4   6   0      680.90      813.19     19.26 o 
   5   6   0       47.42       51.13     15.14 o 
   6   6   0        0.02       12.47      9.65 o 
   7   6   0      319.88      295.94     14.42 o 
   8   6   0       15.57       33.97     10.67 o 
   9   6   0     2969.05     3272.33     70.67 o 
  10   6   0        4.89      -11.70     21.60 o 
  11   6   0       17.49       40.33     23.68 o 
  12   6   0        0.22      -19.41     21.56 o 
  13   6   0       13.25       13.15     22.97 o 
  14   6   0        3.59      -11.57     23.26 o 
   1   7   0     6176.39     5703.50     74.01 o 
   2   7   0       51.36       73.72      8.65 o 
   3   7   0      651.31      626.97     17.22 o 
   4   7   0     2408.62     2276.64     89.65 o 
   5   7   0      709.72      764.30     26.16 o 
   7   7   0       91.13      121.33     13.86 o 
   8   7   0      735.04      640.51     30.67 o 
   9   7   0        6.45       36.88     21.55 o 
  10   7   0      156.32       86.27     26.29 o 
  11   7   0      386.77      496.36     45.25 o 
  12   7   0      110.39      102.04     21.16 o 
  13   7   0       10.67       28.44     24.82 o 
  14   7   0        0.63        9.84     23.75 o 
   0   8   0     6643.61     7220.08     75.44 o 
   1   8   0     1662.94     1368.31     20.31 o 
   2   8   0       22.56       17.94      5.88 o 
   3   8   0      135.47      105.39      9.11 o 
   4   8   0      367.90      335.82     14.65 o 
   5   8   0      413.63      443.29     19.17 o 
   6   8   0     1382.95     1396.62     54.12 o 
   7   8   0     3501.05     3667.56     56.07 o 
   8   8   0      159.97      188.22     17.95 o 
   9   8   0      118.92      118.39     15.51 o 
  10   8   0     1362.76     1507.13     65.19 o 
  11   8   0      631.84      615.05     71.11 o 
  12   8   0      205.52      211.86     32.84 o 
  13   8   0        4.34       22.08     17.97 o 
  14   8   0       18.13       42.97     18.29 o 
   1   9   0      111.72      117.13      8.60 o 
   2   9   0       88.10       95.81      7.97 o 
   3   9   0      398.78      264.84     14.56 o 
   4   9   0       43.98       16.78     12.39 o 
   5   9   0      107.40      298.63     16.90 o 
   6   9   0     1917.70     2283.79     92.43 o 
   7   9   0      227.00      238.18     26.42 o 
   8   9   0      121.47      114.26     15.53 o 
   9   9   0      428.62      582.77     43.67 o 
  10   9   0      190.40      189.81     29.97 o 
  11   9   0       36.87       55.52     18.60 o 
  12   9   0       23.57       28.28     23.03 o 
  13   9   0       37.53       34.07     25.28 o 
  14   9   0        4.18       19.61     20.87 o 
   0  10   0        7.49       14.73      8.74 o 
   1  10   0       18.81        6.93      4.71 o 
   2  10   0        0.19       -2.28      6.26 o 
   3  10   0     4809.14     4304.24     55.90 o 
   4  10   0       96.32       56.90     17.66 o 
   5  10   0      729.18      664.77     23.15 o 
   6  10   0       57.09       84.07     13.85 o 
   7  10   0      158.45      195.63     16.84 o 
   8  10   0        0.12       -2.51      9.24 o 
   9  10   0      142.54      188.04     21.94 o 
  10  10   0      189.89      235.08     29.84 o 
  11  10   0       21.26       27.54     17.62 o 
  12  10   0        1.10       23.76     17.38 o 
  13  10   0       14.52       37.64     21.33 o 
   1  11   0     7740.05     8107.45    132.37 o 
   2  11   0      105.07      102.04     13.61 o 
   3  11   0       22.82        3.14     10.61 o 
   4  11   0       35.32       26.86     12.19 o 
   5  11   0     1586.06     2057.03     37.34 o 
   6  11   0      522.28      560.86     26.67 o 
   7  11   0      173.60      187.60     16.50 o 
   8  11   0        0.17       10.30     10.97 o 
   9  11   0      129.09       72.20     31.61 o 
  10  11   0       51.97       74.31     16.48 o 
  11  11   0      215.69      252.03     33.82 o 
  12  11   0      163.80      108.85     24.98 o 
  13  11   0        4.55       13.01     13.72 o 
   0  12   0     3352.57     4005.25     73.24 o 
   1  12   0       60.28       41.95     16.03 o 
   2  12   0    12213.83    12480.98    126.73 o 
   3  12   0      518.87      411.99     21.66 o 
   4  12   0     3096.33     3357.41     57.44 o 
   5  12   0       41.99       34.87     14.15 o 
   6  12   0     2500.94     2618.85     45.51 o 
   7  12   0      180.33      188.58     17.04 o 
   8  12   0      289.86      311.77     22.08 o 
   9  12   0        1.30       14.67     13.92 o 
  10  12   0      357.72      383.93     30.83 o 
  11  12   0       23.69       20.47     17.72 o 
  12  12   0       25.14       24.15     18.21 o 
  13  12   0        3.23       10.06     14.88 o 
   1  13   0     3828.13     4041.68     56.90 o 
   2  13   0       55.18       28.23     18.61 o 
   3  13   0     2756.38     2783.24     49.76 o 
   4  13   0      250.47      212.00     26.04 o 
   5  13   0      872.51      937.25     29.74 o 
   6  13   0       55.20       79.61     19.70 o 
   7  13   0      132.31      123.67     13.95 o 
   8  13   0      112.52      103.13     15.30 o 
   9  13   0      208.77      183.50     22.05 o 
  10  13   0        1.65       24.35     16.43 o 
  11  13   0       24.61       37.41     18.99 o 
  12  13   0       14.83       20.98     14.21 o 
  13  13   0       10.10       34.36     18.93 o 
   0  14   0       37.35       49.37     15.84 o 
   1  14   0     1832.58     1548.61     28.76 o 
   2  14   0     5527.49     5464.79     90.79 o 
   3  14   0       54.44       54.43     12.78 o 
   4  14   0      608.69      874.81     51.29 o 
   5  14   0      249.38      234.38     18.64 o 
   6  14   0      453.88      474.87     32.77 o 
   7  14   0      535.71      635.54     29.20 o 
   8  14   0       33.54       19.73     12.50 o 
   9  14   0       26.85       30.52     15.41 o 
  10  14   0       16.25        9.56     14.58 o 
  11  14   0        0.89       11.44     15.28 o 
  12  14   0        5.96       10.93     11.59 o 
  13  14   0        0.96       43.85     24.55 o 
   1  15   0      708.71      695.32     20.94 o 
   2  15   0      150.31      105.87     18.08 o 
   3  15   0       26.73       33.36      9.74 o 
   4  15   0       33.49       22.39     10.81 o 
   5  15   0      844.64     1021.61     32.59 o 
   6  15   0      300.37      303.43     19.98 o 
   7  15   0       27.49        1.86     12.11 o 
   8  15   0      266.08      246.68     24.73 o 
   9  15   0      267.80      307.78     26.71 o 
  10  15   0      117.25       72.46     16.06 o 
  11  15   0      116.62      145.72     25.25 o 
  12  15   0       48.17       38.76     22.06 o 
   0  16   0     3082.61     3772.69     66.76 o 
   1  16   0       28.36       28.55      8.70 o 
   2  16   0     2005.85     1747.11     40.60 o 
   3  16   0      600.32      517.27     20.69 o 
   4  16   0      738.24      830.63     32.07 o 
   5  16   0       34.25       40.68     14.53 o 
   6  16   0       71.66       54.53     13.25 o 
   7  16   0        1.30        8.18     12.86 o 
   8  16   0      117.57       92.47     15.99 o 
   9  16   0       10.24       25.88     15.15 o 
  10  16   0       26.33       50.84     17.11 o 
  11  16   0       83.47       68.38     18.87 o 
  12  16   0        6.99       25.68     18.99 o 
   1  17   0      850.08      825.98     26.97 o 
   2  17   0       25.93       29.46     10.20 o 
   3  17   0     1173.53     1139.45     28.83 o 
   4  17   0       48.88       49.11     12.86 o 
   5  17   0      453.81      435.90     22.54 o 
   6  17   0        0.90       15.72     14.32 o 
   7  17   0        9.74       31.90     12.48 o 
   8  17   0        1.22        8.21     12.96 o 
   9  17   0       99.80       78.49     20.33 o 
  10  17   0       34.23       62.97     20.79 o 
  11  17   0        0.15        6.59     21.55 o 
  12  17   0        0.26       25.92     23.26 o 
   0  18   0      630.85      517.37     37.34 o 
   1  18   0        3.78       10.00      8.30 o 
   2  18   0      117.61      105.49     14.51 o 
   3  18   0      599.63      617.68     24.99 o 
   4  18   0       14.86       32.79     10.59 o 
   5  18   0      100.86       80.26     14.71 o 
   6  18   0        0.54       11.49     11.02 o 
   7  18   0       12.04       14.79     12.22 o 
   8  18   0       17.08       20.15     17.47 o 
   9  18   0       43.08       64.05     24.07 o 
  10  18   0        1.17       17.11     20.10 o 
  11  18   0        8.78       38.43     24.53 o 
  12  18   0        0.04        5.67     17.86 o 
   1  19   0     1785.54     2007.89     63.92 o 
   2  19   0       54.54       36.96      8.59 o 
   3  19   0        9.37       15.65     13.96 o 
   4  19   0       64.07       35.20     16.28 o 
   5  19   0      481.14      534.06     30.58 o 
   6  19   0       56.59       42.09     17.43 o 
   7  19   0       63.90       61.84     14.64 o 
   8  19   0       15.46       37.35     18.24 o 
   9  19   0      102.68       80.90     23.95 o 
  10  19   0        4.93       16.56     20.17 o 
  11  19   0       40.04       71.95     36.73 o 
   0  20   0       10.85       51.66     15.40 o 
   1  20   0       39.55       61.28     10.89 o 
   2  20   0      123.77      110.02     20.73 o 
   3  20   0        2.40       -6.18     14.46 o 
   4  20   0      374.71      344.58     25.46 o 
   5  20   0       40.15       34.53     21.92 o 
   6  20   0      199.33      268.64     32.37 o 
   7  20   0        0.36       26.35     17.55 o 
   8  20   0       75.00       88.20     23.00 o 
   9  20   0       23.31       -3.80     20.90 o 
  10  20   0       30.91       36.52     21.81 o 
  11  20   0       41.04       11.21     26.59 o 
   1  21   0      104.00      115.95     17.94 o 
   2  21   0        1.64       19.91     12.90 o 
   3  21   0       83.96      102.74     21.65 o 
   4  21   0      285.60      343.20     29.89 o 
   5  21   0      127.09      210.86     23.78 o 
   6  21   0      178.21      159.94     23.18 o 
   7  21   0       44.33       40.04     30.47 o 
   8  21   0       36.02       27.67     19.66 o 
   9  21   0      197.82      217.15     33.17 o 
  10  21   0       41.68       41.04     23.41 o 
   0  22   0      251.24      245.05     37.92 o 
   1  22   0       33.43       33.54     10.69 o 
   2  22   0      273.07      296.62     27.72 o 
   3  22   0      235.88      175.70     23.58 o 
   4  22   0        4.58       22.65     18.77 o 
   5  22   0      110.39      108.58     21.62 o 
   6  22   0       93.91      111.84     22.65 o 
   7  22   0       14.44       27.83     19.88 o 
   8  22   0       10.02       20.01     20.65 o 
   9  22   0       35.25       34.21     25.43 o 
  10  22   0        2.01       26.03     23.95 o 
   1  23   0      412.73      337.55     33.86 o 
   2  23   0        0.39        6.08     10.62 o 
   3  23   0       90.97       32.37     12.75 o 
   4  23   0        5.35       13.12     20.09 o 
   5  23   0      113.95      133.49     21.33 o 
   6  23   0       21.13       20.25     14.76 o 
   7  23   0        9.13       16.31     17.62 o 
   8  23   0        1.93       15.79     21.65 o 
   9  23   0       20.00       24.83     23.66 o 
  10  23   0        0.64        5.43     29.80 o 
   0  24   0      163.27      173.48     35.86 o 
   1  24   0       22.04       61.18     23.37 o 
   2  24   0      278.86      332.15     32.93 o 
   3  24   0        2.41        5.64     15.50 o 
   4  24   0      110.00       96.20     21.52 o 
   5  24   0        5.67       23.10     18.14 o 
   6  24   0       20.97       26.58     18.82 o 
   7  24   0        0.05       29.78     17.85 o 
   8  24   0       12.53        8.17     20.87 o 
   9  24   0        0.17       12.14     20.44 o 
   1  25   0      122.25      127.99     25.90 o 
   2  25   0        2.51      -11.68     19.69 o 
   3  25   0      339.39      399.32     40.03 o 
   4  25   0       30.75       49.39     24.03 o 
   5  25   0      233.78      226.23     28.29 o 
   6  25   0        8.02       29.47     18.46 o 
   7  25   0      140.93      126.08     28.27 o 
   8  25   0        1.47       25.33     22.75 o 
   0  26   0        2.09        5.42     38.72 o 
   1  26   0        2.63       54.14     30.96 o 
   2  26   0        9.05       26.99     21.93 o 
   3  26   0        0.74       -1.70     21.34 o 
   4  26   0        4.71       48.29     25.27 o 
   5  26   0        9.90       44.24     23.40 o 
   6  26   0        1.71       -9.46     21.04 o 
   7  26   0        0.29       20.83     24.78 o 
   8  26   0       16.33       32.95     32.67 o 
   1  27   0        6.74       46.26     23.19 o 
   2  27   0        0.78       19.16     21.72 o 
   3  27   0        0.09       17.63     23.46 o 
   4  27   0        0.00       -8.64     21.56 o 
   5  27   0       11.76        1.27     20.39 o 
   6  27   0       44.52       68.05     26.94 o 
   7  27   0        7.66       14.01     29.81 o 
   0  28   0        0.28       59.57     31.65 o 
   1  28   0        8.01       22.02     22.18 o 
   2  28   0        0.47        4.21     20.70 o 
   3  28   0       25.95       69.33     26.03 o 
   4  28   0        5.88        4.92     25.21 o 
   5  28   0       17.20       13.21     26.37 o 
   6  28   0        1.22        7.69     24.86 o 
   1  29   0       52.00       33.38     23.58 o 
   2  29   0        0.11      -14.37     20.91 o 
   3  29   0       78.99       75.33     40.73 o 
   4  29   0        0.15       40.80     29.18 o 
   5  29   0       34.37       37.64     23.87 o 
   0  30   0        3.04       45.72     41.02 o 
   1  30   0        2.09       27.97     26.88 o 
   2  30   0        2.37       35.67     31.76 o 
   3  30   0        2.46       31.22     24.26 o 
   4  30   0        0.24        7.71     21.91 o 
   1  31   0       11.12       19.39     26.04 o 
   2  31   0        0.18      -13.46     16.04 o 
 -14   1   1        3.59       30.80     23.71 o 
 -13   1   1       12.02       19.25     21.60 o 
 -12   1   1       94.13       89.28     22.15 o 
 -11   1   1      526.18      537.45     40.40 o 
 -10   1   1        0.54       -7.41     15.66 o 
  -9   1   1     1344.42     1299.44     81.80 o 
  -8   1   1      367.43      317.85     18.46 o 
  -7   1   1     2735.53     2609.82     59.04 o 
  -6   1   1     1961.92     1810.52     30.86 o 
  -5   1   1    11027.00    11586.53     97.84 o 
  -4   1   1      547.60      545.18     20.14 o 
  -3   1   1      952.74      868.96     23.69 o 
  -2   1   1     5580.94     1431.11     49.02 o 
  -1   1   1    13539.40     2357.97     58.03 o 
   0   1   1      550.44       59.21     15.61 o 
   1   1   1    11558.57    12236.83    130.16 o 
   2   1   1     2735.96     2736.62     25.07 o 
   3   1   1     3672.86     3848.59     56.40 o 
   4   1   1     5789.64     5639.22     65.07 o 
   5   1   1     9578.90    11112.00    118.18 o 
   6   1   1        5.22        6.40     12.74 o 
   7   1   1       47.84       36.79     17.18 o 
   8   1   1      210.06      139.61     21.94 o 
   9   1   1      372.76      391.71     33.50 o 
  10   1   1       69.86       59.09     25.61 o 
  11   1   1      110.56      191.32     34.73 o 
  12   1   1       49.13       43.60     24.02 o 
  13   1   1        0.66       28.05     14.49 o 
  14   1   1        4.66       25.66     26.61 o 
 -14   2   1        5.13       16.44     22.58 o 
 -13   2   1        2.74       18.46     22.07 o 
 -12   2   1      115.93       63.68     25.77 o 
 -11   2   1       45.74       65.91     21.65 o 
 -10   2   1      544.27      654.94     43.90 o 
  -9   2   1      177.29      150.84     21.55 o 
  -8   2   1     1254.10     1242.82     35.68 o 
  -7   2   1     1056.37      991.76     21.91 o 
  -6   2   1     4536.83     4672.99     57.95 o 
  -5   2   1     3499.63     3352.22     43.45 o 
  -4   2   1     1343.77     1257.79     22.01 o 
  -3   2   1      561.79      515.79     17.88 o 
  -2   2   1    33733.96    34848.41    438.94 o 
  -1   2   1       52.91       61.05      2.62 o 
   0   2   1     2693.76     2110.05     54.83 o 
   1   2   1        1.35        0.36      2.26 o 
   2   2   1    35923.15    39334.29    176.64 o 
   3   2   1     9263.31     9193.45     58.82 o 
   4   2   1      168.46      138.50      8.81 o 
   5   2   1      634.18      616.51     17.22 o 
   6   2   1        5.77        8.59      5.60 o 
   7   2   1      706.47      765.03     19.26 o 
   8   2   1       27.99       12.94     18.39 o 
   9   2   1       74.24       83.37     27.37 o 
  10   2   1      623.64      585.92     41.72 o 
  11   2   1      587.44      693.16     58.92 o 
  12   2   1       17.14       12.10     16.01 o 
  13   2   1        0.59       23.38     24.22 o 
  14   2   1       16.18       53.27     29.71 o 
 -14   3   1        3.16       25.54     17.16 o 
 -13   3   1        6.32       12.87     22.45 o 
 -12   3   1      165.29      147.60     27.78 o 
 -11   3   1      456.94      540.94     53.23 o 
 -10   3   1       91.30      175.14     28.17 o 
  -9   3   1      283.82      292.79     30.94 o 
  -8   3   1      309.33      353.54     18.74 o 
  -7   3   1      815.00      720.70     23.36 o 
  -6   3   1      731.39      892.54     22.16 o 
  -5   3   1     2631.51     2666.22     34.25 o 
  -3   3   1     6795.00     6908.86     55.91 o 
  -1   3   1    11161.40    10969.83     61.11 o 
   0   3   1     2851.51     3271.70     24.69 o 
   1   3   1    25139.18    25590.84    110.90 o 
   3   3   1    10491.38     9828.09     56.98 o 
   4   3   1     3232.76     3310.14     39.14 o 
   5   3   1     5874.75     6030.70     75.01 o 
   6   3   1        0.08        5.42      8.17 o 
   7   3   1        2.56        7.81     13.69 o 
   8   3   1      258.16      278.98     25.32 o 
   9   3   1      402.28      411.98     35.92 o 
  10   3   1      132.25      119.25     29.30 o 
  11   3   1      166.58      185.32     33.23 o 
  12   3   1       47.54       66.43     25.08 o 
  13   3   1        0.31       21.73     23.37 o 
  14   3   1        0.77       27.18     24.99 o 
 -14   4   1       10.58       -4.26     22.71 o 
 -13   4   1       18.41       30.87     19.76 o 
 -12   4   1       21.62       50.15     19.14 o 
 -11   4   1       30.77       23.22     23.71 o 
 -10   4   1      104.11      127.70     33.71 o 
  -9   4   1       31.27       26.67     10.26 o 
  -8   4   1       20.94       28.87      8.68 o 
  -7   4   1        0.10       20.52      7.90 o 
  -6   4   1        7.68       22.00      9.11 o 
  -5   4   1      831.50      962.72    128.49 o 
  -4   4   1       34.16       35.78      7.62 o 
  -3   4   1     1361.96     1317.37     19.50 o 
  -2   4   1      905.30      974.42     24.81 o 
  -1   4   1     2747.50     2996.02     40.11 o 
   0   4   1     1063.36     1065.66     11.39 o 
   1   4   1        1.20       11.69     19.09 o 
   2   4   1     1031.81     1185.76     20.76 o 
   3   4   1       13.37       -1.86     12.16 o 
   4   4   1      558.58      594.08     13.07 o 
   5   4   1      588.41     1032.82     16.12 o 
   6   4   1      792.31     1092.04    151.93 o 
   7   4   1        9.38       17.23     10.27 o 
   8   4   1       16.38       29.35     19.22 o 
   9   4   1      632.01      767.57     41.92 o 
  10   4   1        5.10       13.66     22.87 o 
  11   4   1        1.03       24.54     22.80 o 
  12   4   1       17.22       46.86     21.54 o 
  13   4   1       37.08       52.56     26.35 o 
  14   4   1        6.92       -1.46     26.14 o 
 -14   5   1       14.79       43.49     18.18 o 
 -13   5   1        0.53       26.07     23.28 o 
 -12   5   1      270.56      306.64     37.57 o 
 -11   5   1      173.33      157.00     24.44 o 
 -10   5   1      248.42      211.06     28.96 o 
  -9   5   1      740.67      758.41     48.91 o 
  -8   5   1      652.60      588.26     20.24 o 
  -7   5   1      337.89      240.61     14.51 o 
  -6   5   1     1580.62     1844.92    270.33 o 
  -5   5   1     1563.52     1257.13     28.94 o 
  -4   5   1     3235.40     3336.09     42.19 o 
  -3   5   1     2150.72     2316.53     31.54 o 
  -1   5   1    12200.18    12601.08    193.00 o 
   0   5   1      142.17       98.60     17.47 o 
   2   5   1     9690.80     9473.27     66.56 o 
   3   5   1      968.34      886.94     20.96 o 
   5   5   1     3283.61     3458.64     44.23 o 
   6   5   1      544.17      570.26     23.35 o 
   7   5   1      255.93      217.03     16.42 o 
   8   5   1      147.92      148.79     20.36 o 
   9   5   1      638.64      632.23     40.07 o 
  10   5   1      113.14      104.26     29.29 o 
  11   5   1       56.95       94.41     26.74 o 
  12   5   1       67.02       96.37     27.21 o 
  13   5   1       20.93        6.54     23.54 o 
  14   5   1        2.65       28.38     19.20 o 
 -14   6   1        7.36       43.62     27.53 o 
 -13   6   1       73.59       76.39     22.68 o 
 -12   6   1       11.39        6.56     31.47 o 
 -11   6   1      193.81      156.60     28.41 o 
 -10   6   1      186.10      182.39     27.73 o 
  -9   6   1        0.98       23.63     14.34 o 
  -8   6   1      131.45      131.79     16.97 o 
  -7   6   1     2849.57     3033.05     47.39 o 
  -6   6   1      706.73      825.45     26.98 o 
  -5   6   1      299.36      253.51     14.14 o 
  -4   6   1     1119.63     1218.68     22.96 o 
  -3   6   1     1707.37     1701.19     26.51 o 
  -1   6   1    12843.17    12712.85    114.45 o 
   1   6   1    47802.52    49148.59    546.37 o 
   2   6   1      688.82      528.51     15.01 o 
   3   6   1      550.45      773.92     19.32 o 
   5   6   1     1553.17     1536.20     31.50 o 
   6   6   1     1466.53     1736.80     40.68 o 
   7   6   1     1392.25     1369.55     47.22 o 
   8   6   1      765.78      790.81     27.82 o 
   9   6   1      147.45      133.59     25.87 o 
  10   6   1     1413.65     1335.68     80.44 o 
  11   6   1      439.96      390.73     56.78 o 
  12   6   1      133.78      161.20     27.86 o 
  13   6   1        7.25       29.53     17.87 o 
  14   6   1       41.71       66.15     24.60 o 
 -14   7   1       30.59       25.36     24.39 o 
 -13   7   1        1.89       -3.76     20.35 o 
 -12   7   1      233.45      247.54     35.05 o 
 -11   7   1      173.89      248.06     40.38 o 
 -10   7   1      590.69      794.89     50.17 o 
  -9   7   1       98.49      116.10     16.12 o 
  -8   7   1     1409.87     1652.37     41.67 o 
  -7   7   1      174.30      108.06     21.27 o 
  -6   7   1     4076.69     4351.81     70.80 o 
  -5   7   1       99.27      146.11     11.46 o 
  -4   7   1     3940.86     4097.29     60.34 o 
  -3   7   1     2077.20     1801.75     34.18 o 
  -2   7   1      695.72      614.67     10.79 o 
  -1   7   1       26.29        6.32     10.72 o 
   1   7   1     1467.76     1416.93     23.18 o 
   2   7   1     2889.99     2668.77     39.65 o 
   3   7   1     1343.39     1516.60     27.18 o 
   4   7   1     4621.57     4231.39     53.15 o 
   6   7   1     1242.89     1205.51     24.38 o 
   7   7   1      929.49      936.54     46.51 o 
   8   7   1       92.45       80.78     15.05 o 
   9   7   1     1109.33      967.60     35.20 o 
  10   7   1       57.18       56.90     22.63 o 
  11   7   1      327.08      298.36     38.52 o 
  12   7   1       32.56       21.90     17.85 o 
  13   7   1       25.08       -6.77     18.93 o 
  14   7   1        7.68        6.46     27.51 o 
 -14   8   1        0.80       24.27     22.83 o 
 -13   8   1        0.90       11.73     22.55 o 
 -12   8   1        0.40       25.96     16.67 o 
 -11   8   1      298.86      317.77     46.48 o 
 -10   8   1       55.86       58.23     14.75 o 
  -9   8   1       77.41       79.67     16.49 o 
  -8   8   1       82.32      112.88     15.88 o 
  -7   8   1       16.75       37.13     12.33 o 
  -6   8   1     1288.96     1269.40     44.37 o 
  -5   8   1      811.35      862.35     25.65 o 
  -4   8   1      110.46      124.17     10.89 o 
  -3   8   1     2563.44     2332.61     34.45 o 
  -2   8   1      999.17      962.53     17.45 o 
  -1   8   1      437.83      424.94      8.45 o 
   0   8   1     3876.33     4188.50     64.75 o 
   1   8   1       69.56       56.22     10.21 o 
   2   8   1     1908.06     1862.59     34.34 o 
   3   8   1     1897.45     2139.91     35.13 o 
   4   8   1      910.24      813.10     21.58 o 
   5   8   1      782.70      792.25     23.91 o 
   6   8   1        8.68       17.10     16.54 o 
   7   8   1      162.44      100.61     15.69 o 
   8   8   1       77.57       86.72     22.04 o 
   9   8   1        6.09       25.54     11.81 o 
  10   8   1       70.76       44.74     18.88 o 
  11   8   1      101.48      111.46     25.35 o 
  12   8   1        3.17       31.95     23.73 o 
  13   8   1        3.02       33.73     17.65 o 
  14   8   1        1.49       31.90     23.29 o 
 -14   9   1        0.63        3.47     20.61 o 
 -13   9   1       40.68       81.55     25.01 o 
 -12   9   1       32.31       47.45     18.55 o 
 -11   9   1      109.37      147.96     28.45 o 
 -10   9   1        4.45       16.23     14.13 o 
  -9   9   1      677.31      745.00     35.55 o 
  -8   9   1      294.07      307.74     21.97 o 
  -7   9   1      684.97      779.19     27.57 o 
  -6   9   1     3311.43     3780.30     90.46 o 
  -5   9   1     1613.58     1496.36     28.80 o 
  -4   9   1        0.15        8.17      8.04 o 
  -3   9   1     1447.05     1432.16     25.07 o 
  -2   9   1      292.82      234.89     13.45 o 
  -1   9   1     3642.41     3192.57     45.19 o 
   0   9   1     2540.98     2607.63     38.56 o 
   1   9   1     2608.52     2830.39     88.35 o 
   2   9   1      454.13      453.71     16.79 o 
   3   9   1     1519.84     1355.93     28.98 o 
   4   9   1      207.25      244.15     16.17 o 
   5   9   1     4484.20     4356.77     68.77 o 
   6   9   1       55.05       41.07     11.92 o 
   7   9   1       86.21       79.21     19.61 o 
   8   9   1      158.36      180.29     18.51 o 
   9   9   1      114.03       87.70     14.10 o 
  10   9   1        0.16        7.07     16.62 o 
  11   9   1       13.68       50.22     24.58 o 
  12   9   1       23.62       29.60     23.72 o 
  13   9   1        0.08       -0.78     17.55 o 
 -14  10   1        9.32       35.50     15.37 o 
 -13  10   1       49.39       36.06     19.37 o 
 -12  10   1       12.70       -7.69     19.65 o 
 -11  10   1       77.78       57.55     23.35 o 
 -10  10   1      863.04     1096.18     43.77 o 
  -9  10   1       49.40       43.65     15.00 o 
  -8  10   1      185.91      273.34     24.24 o 
  -7  10   1      391.02      319.05     18.91 o 
  -6  10   1      643.64      885.82     31.31 o 
  -5  10   1       57.45      141.08     13.60 o 
  -4  10   1     1258.55     1198.03     36.17 o 
  -3  10   1      601.31      502.15     17.23 o 
  -2  10   1       12.14       14.67      4.09 o 
  -1  10   1        9.96       -3.65      3.65 o 
   0  10   1    19612.99    22143.89    158.76 o 
   1  10   1     1502.98     1556.71     32.82 o 
   2  10   1     7628.45     7137.61     85.26 o 
   3  10   1     1368.28     1410.47     30.24 o 
   4  10   1     7751.51     8449.10     94.81 o 
   5  10   1        0.04        9.04     13.44 o 
   6  10   1     1540.07     1796.90     35.23 o 
   7  10   1       66.92       46.64     11.06 o 
   8  10   1      247.88      237.55     21.73 o 
   9  10   1        0.15       12.08     13.33 o 
  10  10   1      621.77      596.28     48.69 o 
  11  10   1        8.33       44.24     23.37 o 
  12  10   1        3.09      -16.74     20.50 o 
  13  10   1       11.65       41.79     21.20 o 
 -13  11   1       16.85       23.24     18.64 o 
 -12  11   1       19.48       33.63     16.29 o 
 -11  11   1        9.84       22.70     16.92 o 
 -10  11   1       60.59       22.22     16.13 o 
  -9  11   1      156.16      127.55     17.66 o 
  -8  11   1      204.64      216.14     18.94 o 
  -7  11   1      255.57      277.06     21.19 o 
  -6  11   1      477.83      466.09     27.92 o 
  -5  11   1     2663.78     3020.12     54.15 o 
  -4  11   1      577.81      553.82     22.31 o 
  -3  11   1     2126.07     2211.94     32.20 o 
  -2  11   1       10.81       13.22      6.16 o 
  -1  11   1     9816.46     9488.24     95.90 o 
   0  11   1       33.13       30.55     13.94 o 
   1  11   1     3018.30     3310.89    193.24 o 
   2  11   1      622.55      467.83     20.08 o 
   3  11   1      499.23      523.04     21.54 o 
   4  11   1      158.72      108.83     21.47 o 
   5  11   1     1173.55     1687.45     34.55 o 
   6  11   1      239.99      263.90     19.30 o 
   7  11   1      487.83      533.90     24.22 o 
   8  11   1       30.90       12.24     14.54 o 
   9  11   1      210.51      205.84     23.29 o 
  10  11   1       64.96       67.96     21.01 o 
  11  11   1      362.35      392.53     38.45 o 
  12  11   1       22.72        7.24     23.14 o 
  13  11   1        2.04      -12.53     20.79 o 
 -13  12   1        1.10       24.64     16.89 o 
 -12  12   1        3.56        9.38     14.79 o 
 -11  12   1        6.53       14.85     18.62 o 
 -10  12   1       11.75       16.66     12.96 o 
  -9  12   1        9.74       22.15      9.50 o 
  -8  12   1       94.51       81.76     14.70 o 
  -7  12   1      157.99      150.11     15.94 o 
  -6  12   1       18.84       31.00     11.22 o 
  -5  12   1       24.43       19.71     10.51 o 
  -4  12   1     2290.82     2239.88     88.34 o 
  -3  12   1      484.27      498.70     16.21 o 
  -2  12   1        3.65       28.95     14.60 o 
  -1  12   1     5794.62     4729.71     94.39 o 
   0  12   1      604.69      682.94     19.76 o 
   1  12   1      856.71     1108.26     95.48 o 
   2  12   1      212.71      155.97     20.54 o 
   3  12   1       26.50       10.86     11.43 o 
   4  12   1      243.23      237.66     20.38 o 
   5  12   1      123.72      434.04     21.13 o 
   6  12   1      366.83      436.94     59.16 o 
   7  12   1        8.46        1.29      9.73 o 
   8  12   1       20.30       35.47     15.57 o 
   9  12   1        0.17       -8.01     17.33 o 
  10  12   1      271.60      240.99     31.81 o 
  11  12   1       19.72       40.95     18.29 o 
  12  12   1       14.18       30.33     21.88 o 
  13  12   1       12.37       37.16     25.80 o 
 -13  13   1        0.88        8.50     22.46 o 
 -12  13   1       21.86       13.70     19.42 o 
 -11  13   1      302.42      253.92     32.76 o 
 -10  13   1        1.46       17.36     14.45 o 
  -9  13   1       71.36       41.42     20.91 o 
  -8  13   1       66.31       56.09     13.14 o 
  -7  13   1      326.03      433.64     25.66 o 
  -6  13   1      891.86      839.85     32.36 o 
  -5  13   1      282.07      364.39     19.27 o 
  -4  13   1      513.86      391.82     17.99 o 
  -3  13   1       18.03       30.53      6.65 o 
  -2  13   1     1578.53     1393.27     24.43 o 
  -1  13   1     1633.80     1566.31     32.19 o 
   0  13   1      515.58      484.72     50.46 o 
   1  13   1     1775.77     1617.46     35.92 o 
   2  13   1      784.39      523.79     19.54 o 
   3  13   1      402.34      334.73     17.05 o 
   4  13   1     1842.30     1954.62     41.12 o 
   5  13   1      185.39      264.28     19.16 o 
   6  13   1      479.53      549.69     40.87 o 
   7  13   1       38.15       48.52     12.90 o 
   8  13   1        4.60       10.72     14.38 o 
   9  13   1       56.36       71.73     15.99 o 
  10  13   1       10.23       22.75     13.41 o 
  11  13   1       21.07       23.17     22.90 o 
  12  13   1       12.36       42.58     18.86 o 
  13  13   1        2.85       27.47     19.89 o 
 -13  14   1        2.03        2.46     22.53 o 
 -12  14   1        2.70       58.78     25.67 o 
 -11  14   1      121.64      109.41     23.20 o 
 -10  14   1      289.37      289.96     26.01 o 
  -9  14   1        2.59       10.19     15.45 o 
  -8  14   1      161.98      156.67     16.43 o 
  -7  14   1      961.12      965.39     33.44 o 
  -6  14   1     1792.45     1714.75     37.54 o 
  -5  14   1        0.52       28.36     11.24 o 
  -4  14   1     1969.26     1857.74     47.22 o 
  -3  14   1      158.67      142.38     11.40 o 
  -2  14   1     1252.57     1388.95     29.81 o 
  -1  14   1      722.52      689.78     25.11 o 
   0  14   1    13920.67    15889.61    148.76 o 
   1  14   1      171.90      141.11     15.63 o 
   2  14   1       29.02       66.38     12.82 o 
   3  14   1      935.85      914.61     27.46 o 
   4  14   1     3175.44     2938.90     73.93 o 
   5  14   1       23.10      118.79     16.66 o 
   6  14   1      646.37      639.82     28.79 o 
   7  14   1        0.94       11.90     10.90 o 
   8  14   1       18.49       28.21     14.88 o 
   9  14   1       11.53       -6.37     14.86 o 
  10  14   1       95.12       72.35     31.68 o 
  11  14   1      110.55      163.36     25.95 o 
  12  14   1        4.57        5.96     17.96 o 
 -13  15   1        0.05       15.97     18.13 o 
 -12  15   1        1.40       -3.84     19.40 o 
 -11  15   1       36.50       70.92     23.20 o 
 -10  15   1        7.87       -4.22     16.04 o 
  -9  15   1      150.61      141.28     19.22 o 
  -8  15   1       93.18      106.84     15.06 o 
  -7  15   1      378.64      362.94     21.15 o 
  -6  15   1        1.19       15.79     10.86 o 
  -5  15   1     2213.67     2370.14     39.42 o 
  -4  15   1      116.72      130.46     12.68 o 
  -3  15   1     1756.76     1851.17     43.94 o 
  -2  15   1      739.09      663.10     19.81 o 
  -1  15   1     1388.76     1501.02     49.90 o 
   0  15   1      117.94      156.50     22.27 o 
   1  15   1     3039.61     2888.06     54.33 o 
   2  15   1      273.55      252.66     15.42 o 
   3  15   1     2727.18     2953.37     50.82 o 
   4  15   1      375.07      288.32     21.19 o 
   5  15   1      313.61      532.52     24.20 o 
   6  15   1      174.02      197.82     17.67 o 
   7  15   1      148.45      146.68     16.06 o 
   8  15   1        0.25       22.09     14.43 o 
   9  15   1       60.46       77.97     18.63 o 
  10  15   1        8.73       31.61     16.04 o 
  11  15   1       12.69       19.28     17.78 o 
  12  15   1        0.39       21.25     16.37 o 
 -12  16   1        4.25      -15.43     24.41 o 
 -11  16   1        0.01      -15.75     24.68 o 
 -10  16   1        0.02       11.47     22.44 o 
  -9  16   1        0.15       10.22     12.74 o 
  -8  16   1      174.19      171.54     16.31 o 
  -7  16   1        8.74       31.14     13.62 o 
  -6  16   1        6.01        5.53     10.00 o 
  -5  16   1       11.83        6.63      8.44 o 
  -4  16   1      816.61      777.47     35.41 o 
  -3  16   1       45.82       28.29     16.21 o 
  -2  16   1     1308.44     1191.71     34.84 o 
  -1  16   1      803.18      772.24     25.73 o 
   0  16   1        1.14       23.77     12.63 o 
   1  16   1     1223.78     1161.33     33.66 o 
   2  16   1     1149.51      850.59     28.06 o 
   3  16   1       93.93       54.69     15.31 o 
   4  16   1       25.48       30.47     16.59 o 
   5  16   1       13.50       61.71     13.35 o 
   6  16   1       61.61       44.19     14.60 o 
   7  16   1      210.84      200.84     18.57 o 
   8  16   1       66.30       87.96     18.62 o 
   9  16   1        0.50       19.05     15.52 o 
  10  16   1      112.21      111.09     21.65 o 
  11  16   1        6.70        7.01     12.88 o 
  12  16   1        0.03        0.31     24.97 o 
 -12  17   1       28.94       21.24     23.92 o 
 -11  17   1       58.63       62.89     25.57 o 
 -10  17   1        9.45       33.07     16.44 o 
  -9  17   1        0.79       18.48     18.29 o 
  -8  17   1       42.86       45.69     16.87 o 
  -7  17   1      322.91      338.37     27.43 o 
  -6  17   1      393.45      431.36     30.21 o 
  -5  17   1        6.40       74.13     16.06 o 
  -4  17   1       32.63        9.33     11.26 o 
  -3  17   1       68.49       55.75     14.70 o 
  -2  17   1      181.31      142.90     21.36 o 
  -1  17   1      322.48      286.94     22.38 o 
   0  17   1        4.07        4.74      5.54 o 
   1  17   1       90.26       62.42     13.57 o 
   2  17   1      174.49      153.13     14.77 o 
   3  17   1       34.07       25.02     15.04 o 
   4  17   1      718.59      733.21     27.18 o 
   5  17   1       96.88      111.15     15.94 o 
   6  17   1       88.71      123.73     19.21 o 
   7  17   1       65.53       69.38     15.83 o 
   8  17   1       12.83       34.31     17.09 o 
   9  17   1       30.60       40.89     14.71 o 
  10  17   1       19.32       25.04     15.07 o 
  11  17   1       61.28       53.53     27.31 o 
  12  17   1       30.60       19.42     21.33 o 
 -12  18   1       10.78       10.63     33.31 o 
 -11  18   1       87.45       74.61     39.29 o 
 -10  18   1      190.76      219.80     28.86 o 
  -9  18   1      126.00       89.38     21.54 o 
  -8  18   1        4.10        1.52     15.27 o 
  -7  18   1      293.08      283.66     25.62 o 
  -6  18   1      298.05      330.89     27.33 o 
  -5  18   1       51.57       75.26     20.92 o 
  -4  18   1      254.85      251.77     28.89 o 
  -3  18   1      350.96      359.77     23.76 o 
  -2  18   1        5.80        8.60      9.86 o 
  -1  18   1      755.52      710.25     31.63 o 
   0  18   1      832.41      780.75     34.00 o 
   1  18   1      113.85       74.51     15.08 o 
   2  18   1      184.62      190.68     15.20 o 
   3  18   1       85.25       29.18     13.97 o 
   4  18   1      347.49      309.10     23.35 o 
   5  18   1       88.38       75.91     15.45 o 
   6  18   1      424.15      423.10     23.06 o 
   7  18   1      388.09      449.59     26.99 o 
   8  18   1        4.71       26.57     20.51 o 
   9  18   1       33.19       48.38     17.18 o 
  10  18   1      197.40      172.64     29.27 o 
  11  18   1       62.06       82.90     33.18 o 
 -11  19   1        0.95       -9.15     37.19 o 
 -10  19   1       49.41       42.70     22.25 o 
  -9  19   1       17.00       37.37     20.66 o 
  -8  19   1      105.83      160.52     19.95 o 
  -7  19   1       38.27       17.92     17.31 o 
  -6  19   1       34.21       16.92     13.96 o 
  -5  19   1        8.77       77.73     17.74 o 
  -4  19   1       28.23       39.43     16.59 o 
  -3  19   1      347.24      302.55     26.32 o 
  -2  19   1      139.63      107.27     17.49 o 
  -1  19   1      265.89      284.39     27.87 o 
   0  19   1       11.61        4.72     12.86 o 
   1  19   1      111.56      119.25     14.24 o 
   2  19   1      166.62      156.57     14.92 o 
   3  19   1        4.80        4.03     11.07 o 
   4  19   1      110.27      111.55     16.49 o 
   5  19   1       53.23      126.54     15.89 o 
   6  19   1      203.45      209.94     21.27 o 
   7  19   1      267.35      342.97     24.81 o 
   8  19   1       33.34       13.56     17.62 o 
   9  19   1       20.24       23.14     17.75 o 
  10  19   1       31.43       12.00     18.11 o 
  11  19   1       26.41       40.77     19.00 o 
 -11  20   1        4.76       11.27     25.58 o 
 -10  20   1       24.61       17.89     24.61 o 
  -9  20   1       60.25       66.00     26.20 o 
  -8  20   1        8.14       33.10     17.35 o 
  -7  20   1      161.05      152.05     21.29 o 
  -6  20   1      146.89      180.28     23.23 o 
  -5  20   1        9.85       13.49     15.12 o 
  -4  20   1       67.78       65.61     19.33 o 
  -3  20   1        2.88       -3.10     15.60 o 
  -2  20   1       41.24       44.83     15.77 o 
  -1  20   1       86.19      114.71     19.19 o 
   0  20   1      914.22     1104.90     40.93 o 
   1  20   1       75.87       79.98     12.66 o 
   2  20   1      539.68      611.89     25.76 o 
   3  20   1      382.27      412.81     22.09 o 
   4  20   1        1.80       18.48     11.29 o 
   5  20   1        4.23       15.63     12.86 o 
   6  20   1       19.39       18.42     11.53 o 
   7  20   1        0.04       -6.18     16.04 o 
   8  20   1       56.51       46.85     31.81 o 
   9  20   1       27.56       23.83     16.92 o 
  10  20   1        2.01       35.15     29.87 o 
  11  20   1        6.72       11.73     22.16 o 
 -11  21   1       42.04       29.13     26.34 o 
 -10  21   1        2.42      -15.11     20.48 o 
  -9  21   1       17.49       10.40     24.72 o 
  -8  21   1       28.01       52.87     20.51 o 
  -7  21   1       78.74      129.37     23.34 o 
  -6  21   1       10.58       -4.05     18.66 o 
  -5  21   1      352.39      391.74     29.76 o 
  -4  21   1       27.78       24.06     13.39 o 
  -3  21   1      170.85      174.34     21.48 o 
  -2  21   1       80.07       95.37     17.53 o 
  -1  21   1      516.50      559.65     42.65 o 
   0  21   1        0.39        5.98     13.71 o 
   1  21   1      956.37     1026.01     36.90 o 
   2  21   1       50.37       66.27     18.60 o 
   3  21   1      419.21      418.36     22.37 o 
   4  21   1      470.50      402.90     51.62 o 
   5  21   1        0.80       27.94     18.23 o 
   6  21   1        6.76       -2.27     16.44 o 
   7  21   1       14.34       17.42     17.28 o 
   8  21   1        1.50        6.84     23.24 o 
   9  21   1        2.68       22.08     19.16 o 
  10  21   1        4.17       -9.24     28.79 o 
 -10  22   1       62.53       69.30     23.78 o 
  -9  22   1        9.28      -20.19     23.57 o 
  -8  22   1       70.05      106.85     25.25 o 
  -7  22   1      144.27      198.88     34.88 o 
  -6  22   1      139.45      165.00     27.98 o 
  -5  22   1       26.33       45.94     13.00 o 
  -4  22   1      316.90      335.65     36.28 o 
  -3  22   1       11.54       14.15     15.84 o 
  -2  22   1      240.80      247.20     26.22 o 
  -1  22   1       36.01       22.94     13.89 o 
   0  22   1      777.21      879.69     38.79 o 
   1  22   1       90.93      108.92     15.90 o 
   2  22   1       71.65       71.06     15.95 o 
   3  22   1       39.89       27.41     17.07 o 
   4  22   1      765.57      800.27     77.27 o 
   5  22   1       25.50       15.18     18.99 o 
   6  22   1      345.22      369.21     31.63 o 
   7  22   1       32.44       86.51     23.29 o 
   8  22   1      110.17       94.95     27.93 o 
   9  22   1        0.07       17.66     31.00 o 
  10  22   1       30.26       25.23     25.88 o 
 -10  23   1       20.34       42.64     22.82 o 
  -9  23   1       20.95       35.61     27.78 o 
  -8  23   1        5.16       12.79     17.16 o 
  -7  23   1       23.16       19.87     18.47 o 
  -6  23   1        8.39       18.30     20.63 o 
  -5  23   1       25.46       46.20     20.77 o 
  -4  23   1        3.80       27.99     15.74 o 
  -3  23   1       55.58      114.08     19.92 o 
  -2  23   1       76.29       59.57     14.75 o 
  -1  23   1        2.06       18.74      8.79 o 
   0  23   1       11.07        9.76      7.89 o 
   1  23   1       33.08       23.31     13.92 o 
   2  23   1      255.82      254.84     32.28 o 
   3  23   1      157.80      205.39     29.98 o 
   4  23   1      143.56      132.51     24.03 o 
   5  23   1       88.80      142.65     22.85 o 
   6  23   1       64.08       32.31     18.09 o 
   7  23   1       83.62       64.65     20.20 o 
   8  23   1       16.46       26.52     25.51 o 
   9  23   1       25.20       -1.27     18.54 o 
  -9  24   1       28.62       49.43     27.22 o 
  -8  24   1        4.29        6.23     20.60 o 
  -7  24   1        3.16      -10.64     17.38 o 
  -6  24   1        0.01        0.46     17.62 o 
  -5  24   1       73.04       57.17     21.00 o 
  -4  24   1        1.93       19.01     12.25 o 
  -3  24   1       30.54       49.15     15.32 o 
  -2  24   1      129.89      124.62     23.28 o 
  -1  24   1       20.73       51.06     15.13 o 
   0  24   1        6.22       -1.36     19.95 o 
   1  24   1       37.90       39.22     20.89 o 
   2  24   1        5.70        9.27     20.93 o 
   3  24   1       30.35       33.03     20.96 o 
   4  24   1       21.38       -5.92     16.87 o 
   5  24   1        0.11       32.75     19.58 o 
   6  24   1        4.48       12.67     18.05 o 
   7  24   1       11.31       26.73     18.28 o 
   8  24   1       28.97       21.59     16.39 o 
   9  24   1        0.19      -18.57     23.07 o 
  -8  25   1       21.16       17.45     21.46 o 
  -7  25   1       24.69       16.64     18.78 o 
  -6  25   1       63.27       60.01     19.85 o 
  -5  25   1       58.88       68.45     20.10 o 
  -4  25   1       18.61       27.75     12.08 o 
  -3  25   1        0.70       12.16     13.76 o 
  -2  25   1        1.66       10.62     17.67 o 
  -1  25   1       60.85       83.97     25.93 o 
   0  25   1       31.14       50.77     23.25 o 
   1  25   1        2.88       14.55     20.14 o 
   2  25   1       50.55       49.71     22.15 o 
   3  25   1        0.66       -7.24     21.16 o 
   4  25   1        5.40       55.23     23.57 o 
   5  25   1       45.19       27.13     22.83 o 
   6  25   1        6.55       34.98     24.06 o 
   7  25   1        3.75       10.99     24.57 o 
   8  25   1        2.29       14.17     24.44 o 
  -8  26   1        5.32       -7.74     25.26 o 
  -7  26   1        1.50       24.34     16.00 o 
  -6  26   1       22.68       18.81     18.61 o 
  -5  26   1       19.82       41.39     18.69 o 
  -4  26   1      112.71       95.65     19.43 o 
  -3  26   1        8.75       27.06     21.45 o 
  -2  26   1       91.59       89.91     29.93 o 
  -1  26   1       15.40       -0.75     25.22 o 
   0  26   1      245.62      327.02     43.11 o 
   1  26   1        9.06       13.58     22.78 o 
   2  26   1      261.62      320.00     42.63 o 
   3  26   1        8.30       -4.92     18.26 o 
   4  26   1       99.48       66.07     24.53 o 
   5  26   1        0.56       33.36     23.09 o 
   6  26   1       55.98       46.13     23.66 o 
   7  26   1        0.91        2.55     25.22 o 
   8  26   1       35.64       75.40     28.99 o 
  -7  27   1       11.52        7.77     23.91 o 
  -6  27   1       11.70       32.75     23.21 o 
  -5  27   1       18.01       -0.61     21.28 o 
  -4  27   1       22.49       51.03     23.98 o 
  -3  27   1       92.36      121.20     26.34 o 
  -2  27   1       12.54       29.28     23.04 o 
  -1  27   1       50.81       27.69     21.61 o 
   0  27   1        5.48       21.02     27.84 o 
   1  27   1       22.72       34.29     27.08 o 
   2  27   1        7.20       37.71     28.92 o 
   3  27   1       53.21       72.19     24.68 o 
   4  27   1        0.02        5.75     21.10 o 
   5  27   1       38.09       46.73     22.55 o 
   6  27   1        2.62       44.66     24.86 o 
   7  27   1        8.21        6.32     25.66 o 
  -6  28   1       11.99        9.30     21.98 o 
  -5  28   1       22.87       -1.35     16.32 o 
  -4  28   1       44.21       46.39     23.06 o 
  -3  28   1       72.99       50.58     24.01 o 
  -2  28   1       56.89       22.50     21.32 o 
  -1  28   1       51.47       48.20     23.21 o 
   0  28   1        1.52       21.04     21.54 o 
   1  28   1       81.03       75.75     26.27 o 
   2  28   1       23.65       51.19     29.53 o 
   3  28   1        3.11        9.96     27.08 o 
   4  28   1        7.07       39.13     23.92 o 
   5  28   1        6.18       19.29     23.55 o 
   6  28   1        0.05      -10.30     20.73 o 
  -5  29   1        1.01       46.12     23.62 o 
  -4  29   1        7.46      -15.40     22.56 o 
  -3  29   1        3.19        1.83     19.79 o 
  -2  29   1        0.01       26.06     20.67 o 
  -1  29   1        0.83        9.00     21.16 o 
   0  29   1        0.51       -0.05     20.28 o 
   1  29   1        9.74        5.15     21.44 o 
   2  29   1        1.23       -0.91     21.67 o 
   3  29   1       14.00        9.72     22.31 o 
   4  29   1        2.77       79.50     32.35 o 
   5  29   1       20.50       25.25     28.76 o 
  -4  30   1       20.78       26.64     26.93 o 
  -3  30   1       13.45       19.61     22.49 o 
  -2  30   1       22.66       39.62     23.03 o 
  -1  30   1        0.14        9.54     21.29 o 
   0  30   1        9.47       14.22     21.00 o 
   1  30   1        4.79       19.63     21.44 o 
   2  30   1        6.83       13.37     21.96 o 
   3  30   1        6.01       -0.67     21.07 o 
  -1  31   1        0.94       19.85     22.73 o 
   0  31   1        0.23       36.13     23.16 o 
   1  31   1        3.48       22.88     21.74 o 
 -14   0   2       13.91       16.26     25.96 o 
 -13   0   2      112.56       94.74     38.87 o 
 -12   0   2        1.28       34.15     26.77 o 
 -11   0   2      468.93      441.67     51.78 o 
 -10   0   2      215.28      398.19     49.64 o 
  -9   0   2      232.66      238.02     43.70 o 
  -8   0   2      212.58      208.11     20.78 o 
  -7   0   2     8775.00     8813.99    173.54 o 
  -6   0   2    15190.44    15465.86    217.87 o 
  -5   0   2      168.32       71.90     54.27 o 
  -4   0   2     6908.35     6650.50     96.32 o 
  -3   0   2    43636.29    42864.30    582.49 o 
  -2   0   2      879.82      903.84     37.02 o 
  -1   0   2     1462.54     1293.10     30.34 o 
   0   0   2    30063.08    34237.26    646.88 o 
   1   0   2      182.51      404.27     67.73 o 
   3   0   2    18362.19    19319.59    155.51 o 
   4   0   2     9541.19     9006.48     91.51 o 
   5   0   2     1507.52     1622.24     58.69 o 
   6   0   2        3.03      -11.55     22.59 o 
   7   0   2      161.47      123.54     32.25 o 
   8   0   2       93.79       55.94     29.31 o 
   9   0   2       54.60       91.92     30.01 o 
  10   0   2      631.59      712.19     63.65 o 
  11   0   2      101.74       62.54     37.62 o 
  12   0   2        8.28       50.04     35.08 o 
  13   0   2        9.26       26.79     23.01 o 
  14   0   2       36.92       26.37     35.67 o 
 -14   1   2        4.27       17.43     19.16 o 
 -13   1   2       55.68       76.85     26.08 o 
 -12   1   2       32.47        1.87     20.43 o 
 -11   1   2      788.39      699.30     43.59 o 
 -10   1   2       88.92       91.26     22.31 o 
  -9   1   2      987.97     1081.41     33.61 o 
  -8   1   2       66.95       84.85     14.36 o 
  -7   1   2     4787.73     5070.90     79.41 o 
  -6   1   2     5914.95     6283.07     82.09 o 
  -5   1   2     9705.96    10627.28    138.18 o 
  -4   1   2     1304.43     1101.38     21.88 o 
  -3   1   2       11.24       11.74      6.46 o 
   0   1   2     3211.62     3359.82     54.75 o 
   1   1   2     9224.41    10968.82    556.18 o 
   3   1   2     1242.49     1495.14     24.31 o 
   4   1   2     1956.78     2106.94    125.98 o 
   5   1   2      163.60      265.07     10.55 o 
   6   1   2        3.04       18.81     26.51 o 
   7   1   2      114.63      121.93     21.40 o 
   8   1   2       12.27       35.01     15.08 o 
   9   1   2       53.23       58.93     22.40 o 
  10   1   2        2.90       35.08     20.57 o 
  11   1   2       55.84       70.96     28.66 o 
  12   1   2      103.18      132.99     23.29 o 
  13   1   2        2.12       11.10     25.62 o 
  14   1   2        1.46        9.05     24.05 o 
 -14   2   2        5.39        4.97     19.35 o 
 -13   2   2        0.93      -13.05     23.01 o 
 -12   2   2        2.67       19.25     18.10 o 
 -11   2   2       15.53       17.12     19.48 o 
 -10   2   2      378.90      400.52     34.32 o 
  -9   2   2       23.48       28.16      9.78 o 
  -8   2   2      970.66      900.47     28.45 o 
  -7   2   2      333.09      326.60     18.10 o 
  -6   2   2      462.29      372.14     21.60 o 
  -5   2   2       95.41      101.88     16.56 o 
  -4   2   2      454.71      458.87     16.38 o 
  -2   2   2      105.49       98.03     13.21 o 
   1   2   2    33039.30    34177.26    174.97 o 
   2   2   2      367.24      457.81     13.23 o 
   3   2   2     1177.34     1123.09     21.03 o 
   4   2   2     1958.51     2031.42     90.16 o 
   5   2   2      106.23     1306.98     44.04 o 
   6   2   2      150.08      181.29     49.62 o 
   7   2   2      815.50      838.66     37.02 o 
   8   2   2       17.46       18.74     19.08 o 
   9   2   2       34.05       28.56     19.45 o 
  10   2   2      285.70      286.63     32.33 o 
  11   2   2       36.64       45.50     25.56 o 
  12   2   2        0.00       -1.74     23.05 o 
  13   2   2        0.07       28.11     25.09 o 
  14   2   2        1.65       20.46     16.45 o 
 -14   3   2       64.12       88.53     24.48 o 
 -13   3   2        0.48       30.86     15.30 o 
 -12   3   2       55.73       56.85     29.27 o 
 -11   3   2      250.15      190.88     31.07 o 
 -10   3   2       57.49       92.85     17.05 o 
  -9   3   2     1345.66     1451.53     39.81 o 
  -8   3   2      600.97      474.59     24.18 o 
  -7   3   2     2778.24     2591.52     67.29 o 
  -6   3   2     1038.02     1214.40    120.06 o 
  -5   3   2      242.46      891.36     24.04 o 
  -4   3   2      306.51      386.39     17.89 o 
  -3   3   2      521.67      241.52     20.41 o 
  -2   3   2     1473.48     1340.24     15.57 o 
  -1   3   2       48.05       57.80     11.04 o 
   1   3   2     1659.86     1813.12     43.65 o 
   2   3   2     3652.85     3287.53     42.93 o 
   3   3   2     1401.38     1305.92     22.38 o 
   4   3   2      555.27      551.50     35.24 o 
   5   3   2     4089.00     4677.87     58.45 o 
   6   3   2     2775.06     2677.90    113.79 o 
   7   3   2      273.51      305.91     16.88 o 
   8   3   2       26.36       38.86     19.92 o 
   9   3   2       52.58       85.89     26.93 o 
  10   3   2      206.82      210.77     33.54 o 
  11   3   2      278.20      326.06     36.82 o 
  12   3   2       45.20       43.19     16.57 o 
  13   3   2       29.71       43.01     24.49 o 
  14   3   2        6.81        2.94     24.74 o 
 -14   4   2        0.45       11.60     23.94 o 
 -13   4   2      154.45      149.46     29.06 o 
 -12   4   2        8.12       28.64     16.44 o 
 -11   4   2      145.77      149.12     23.79 o 
 -10   4   2      200.27      437.48     33.07 o 
  -9   4   2       70.91       54.85      8.89 o 
  -8   4   2       62.69       41.59     19.94 o 
  -6   4   2     5844.87     5497.68     77.28 o 
  -5   4   2     5320.13     5543.93     64.81 o 
  -4   4   2      317.88      175.90     35.88 o 
  -3   4   2    10207.17    10672.39    113.85 o 
  -2   4   2    10508.52    11501.39     73.58 o 
  -1   4   2      419.07      366.74      8.94 o 
   0   4   2    18190.41    21703.63    159.23 o 
   1   4   2    26223.56    27370.27    244.37 o 
   2   4   2     1779.97     1618.93     25.64 o 
   4   4   2    10905.53    11758.17    125.95 o 
   5   4   2       83.79       88.89     11.69 o 
   6   4   2     4021.03     3747.89     80.21 o 
   7   4   2        0.05       11.67      8.37 o 
   8   4   2      227.87      197.77     24.34 o 
   9   4   2        4.05       32.11     21.09 o 
  10   4   2     1572.23     1549.65     59.90 o 
  11   4   2      181.41      109.96     26.64 o 
  12   4   2       20.80       40.17     23.31 o 
  13   4   2        2.95       20.13     26.34 o 
  14   4   2       68.54       70.32     26.62 o 
 -14   5   2        4.20        7.90     20.25 o 
 -13   5   2       52.22       61.51     30.82 o 
 -12   5   2      111.93      111.44     23.58 o 
 -11   5   2       59.30       42.95     17.15 o 
 -10   5   2       92.79       93.22     14.76 o 
  -9   5   2       51.22       78.52     14.45 o 
  -8   5   2      262.43      265.66     19.01 o 
  -7   5   2      519.91      460.89     30.35 o 
  -6   5   2        1.16       15.90      9.57 o 
  -5   5   2     1483.53     2340.59     36.56 o 
  -4   5   2     3552.61     3218.20    128.26 o 
  -3   5   2      204.80      169.92     11.03 o 
  -2   5   2     3063.14     3101.61     38.51 o 
  -1   5   2    12413.80    13499.70     79.81 o 
   0   5   2    17302.49    20656.63    103.08 o 
   1   5   2     7433.35     7051.67    308.82 o 
   2   5   2     5166.90     5120.20     43.61 o 
   3   5   2    11319.39    10973.41    106.49 o 
   4   5   2      606.56      496.92     17.05 o 
   5   5   2     5365.58     5248.30     63.57 o 
   6   5   2       26.73       27.22     15.23 o 
   7   5   2      859.38      988.43     32.72 o 
   8   5   2       18.83       26.72      9.72 o 
   9   5   2      274.67      285.47     31.43 o 
  10   5   2        3.27       20.55     23.19 o 
  11   5   2       42.26       35.20     23.93 o 
  12   5   2        5.65       -3.36     22.32 o 
  13   5   2        9.75        0.03     23.86 o 
  14   5   2        0.71       14.40     21.39 o 
 -14   6   2       10.64       24.39     18.61 o 
 -13   6   2        6.35       24.49     16.34 o 
 -12   6   2       17.32        6.57     22.13 o 
 -11   6   2       40.84       30.41     17.66 o 
 -10   6   2       16.55       22.89     12.68 o 
  -9   6   2      223.68      323.12     24.34 o 
  -8   6   2      118.90      133.44     14.53 o 
  -7   6   2      648.69      575.79     24.02 o 
  -6   6   2      817.32     1062.53     30.72 o 
  -5   6   2       17.27      209.32     14.25 o 
  -4   6   2       37.02       25.43      7.91 o 
  -3   6   2      126.62      135.11      8.47 o 
  -2   6   2     3674.61     3776.64     44.27 o 
  -1   6   2     1175.96     1200.56     20.35 o 
   0   6   2     5252.10     6118.76     72.40 o 
   1   6   2     4675.79     4743.97     58.22 o 
   2   6   2     1035.99      982.61     20.75 o 
   3   6   2       66.52       74.36      9.12 o 
   4   6   2     3255.99     2793.92     53.24 o 
   5   6   2       24.74       18.33      7.85 o 
   6   6   2      420.32      554.52    115.13 o 
   7   6   2      274.83      265.02     23.05 o 
   8   6   2       21.77       24.76     13.59 o 
   9   6   2       26.78       25.92     22.01 o 
  10   6   2        0.48      -10.49     22.09 o 
  11   6   2      180.12      206.83     30.16 o 
  12   6   2        7.12       11.46     22.63 o 
  13   6   2       11.95       21.14     26.23 o 
  14   6   2        4.78       24.51     23.20 o 
 -14   7   2       16.49       45.19     18.20 o 
 -13   7   2       21.92       35.94     34.20 o 
 -12   7   2      134.90      143.82     26.74 o 
 -11   7   2      486.95      571.11     41.97 o 
 -10   7   2       19.12        5.50     10.20 o 
  -9   7   2      240.93      204.29     25.01 o 
  -8   7   2      157.31      175.26     16.56 o 
  -7   7   2     1388.95     1235.58     28.95 o 
  -6   7   2      603.08      650.70     42.77 o 
  -5   7   2      939.11     1355.57     27.54 o 
  -4   7   2      481.93      351.00     19.60 o 
  -3   7   2        5.22        7.43      6.19 o 
  -2   7   2       88.65       90.68      9.01 o 
  -1   7   2     7843.31     8672.65    136.76 o 
   0   7   2     8189.42     9516.99    122.93 o 
   1   7   2    12702.43    14418.97    178.03 o 
   2   7   2     2577.15     2455.23     38.94 o 
   3   7   2     1925.96     2119.87     32.84 o 
   4   7   2     3493.11     3414.36     46.53 o 
   6   7   2      342.86      276.27     13.28 o 
   7   7   2      161.23      141.62     18.41 o 
   8   7   2      467.00      517.60     26.12 o 
   9   7   2      587.98      485.82     36.81 o 
  10   7   2       50.12      100.66     23.75 o 
  11   7   2      182.59      142.42     29.38 o 
  12   7   2       15.89       41.81     24.57 o 
  13   7   2        3.15       51.64     20.21 o 
 -14   8   2       10.62       15.73     15.36 o 
 -13   8   2      152.95      137.16     31.31 o 
 -12   8   2        2.17       30.85     17.44 o 
 -11   8   2      159.35      267.77     39.51 o 
 -10   8   2      217.99      375.95     33.88 o 
  -9   8   2      118.12       69.28     14.74 o 
  -8   8   2      234.80      278.73     18.84 o 
  -7   8   2     1403.75     1527.52     37.56 o 
  -6   8   2      664.55      598.14     23.70 o 
  -5   8   2        9.52      102.36     14.03 o 
  -4   8   2       23.40       23.43      9.42 o 
  -3   8   2       61.17       49.63      7.37 o 
  -2   8   2     1493.11     1290.51     26.66 o 
  -1   8   2      762.60      607.34     20.22 o 
   0   8   2     4203.52     4503.36     63.05 o 
   1   8   2       57.08       17.76     11.44 o 
   3   8   2       74.37       45.74     10.12 o 
   4   8   2    14350.41    14302.06    139.32 o 
   5   8   2        8.18       28.42     11.64 o 
   7   8   2        1.43       -6.68     13.43 o 
   8   8   2      288.14      207.20     21.71 o 
   9   8   2        0.02       -1.09     17.78 o 
  10   8   2      342.76      241.75     29.53 o 
  11   8   2      249.95      236.07     33.95 o 
  12   8   2      109.88       88.37     25.91 o 
  13   8   2       16.72       -8.15     23.76 o 
 -14   9   2        0.15        5.90     20.82 o 
 -13   9   2        2.66       51.33     21.69 o 
 -12   9   2       94.32      100.43     28.42 o 
 -11   9   2       68.22       41.19     16.12 o 
 -10   9   2       79.58       83.74     19.52 o 
  -9   9   2      159.93      141.01     14.60 o 
  -8   9   2        2.97        6.98     10.21 o 
  -7   9   2       80.22       60.06     12.29 o 
  -6   9   2      365.56      320.57     20.09 o 
  -5   9   2      616.28     1218.78     26.06 o 
  -4   9   2      181.14      137.53     12.01 o 
  -3   9   2     1039.89      794.34     34.46 o 
  -2   9   2       59.41       61.40     10.44 o 
  -1   9   2      559.02      753.93     80.32 o 
   0   9   2     5291.62     5990.35     96.72 o 
   3   9   2     3085.06     3489.30     53.51 o 
   4   9   2      129.42      119.25     13.78 o 
   5   9   2     1861.75     2213.90     42.88 o 
   6   9   2      347.43      383.24     71.07 o 
   7   9   2      621.30      614.12     31.30 o 
   8   9   2        3.04        8.16     15.40 o 
   9   9   2      791.75      802.40     36.38 o 
  10   9   2       42.46       64.34     19.16 o 
  11   9   2        3.59       29.22     24.12 o 
  12   9   2       11.89       48.31     19.53 o 
  13   9   2       37.00       52.99     25.96 o 
 -14  10   2        0.14      -15.45     24.52 o 
 -13  10   2        0.02       45.12     17.77 o 
 -12  10   2       74.93       52.79     24.98 o 
 -11  10   2        0.33       20.53     18.27 o 
 -10  10   2       25.54       33.22     15.09 o 
  -9  10   2      454.07      415.04     23.05 o 
  -8  10   2        5.19        4.76     10.36 o 
  -7  10   2       65.02       78.25     11.18 o 
  -6  10   2      332.95      390.57     36.19 o 
  -5  10   2       51.21       46.04     10.21 o 
  -4  10   2      266.04      208.11     13.78 o 
  -3  10   2        0.97       -6.66     12.47 o 
  -2  10   2       68.51       81.46     12.76 o 
  -1  10   2     2212.66     1860.55     35.96 o 
   0  10   2       27.04       14.57      7.60 o 
   1  10   2      883.26      715.77     39.32 o 
   2  10   2     1190.70     1052.18     75.96 o 
   3  10   2     1204.08     1210.10     28.12 o 
   4  10   2       16.33       23.05     10.48 o 
   5  10   2      109.42      143.40     19.47 o 
   6  10   2      549.95      578.96     57.68 o 
   7  10   2       12.63       10.61      9.62 o 
   8  10   2      320.37      380.65     29.31 o 
   9  10   2       13.22       41.18     14.41 o 
  10  10   2        0.92       44.30     22.25 o 
  11  10   2      139.91      119.69     23.35 o 
  12  10   2       67.95       84.49     22.97 o 
  13  10   2        0.63       10.80     22.74 o 
 -13  11   2        0.28       14.26     26.54 o 
 -12  11   2       47.31       51.76     19.58 o 
 -11  11   2      115.92       59.52     23.99 o 
 -10  11   2       43.83       59.11     14.48 o 
  -9  11   2      257.46      247.98     19.87 o 
  -8  11   2      201.90      169.22     16.48 o 
  -7  11   2     1293.03     1238.37     38.09 o 
  -6  11   2      211.67      193.42     17.18 o 
  -5  11   2     3074.56     3363.29     57.27 o 
  -4  11   2     1061.04     1080.06     23.49 o 
  -3  11   2       45.51       51.72     13.30 o 
  -2  11   2       77.68       66.83     44.20 o 
  -1  11   2     2608.49     3318.13    141.26 o 
   0  11   2       31.30       40.66     14.34 o 
   1  11   2     9171.78     9259.98    106.86 o 
   2  11   2      551.53      490.93     20.19 o 
   3  11   2     7452.52     7378.49    138.90 o 
   4  11   2     1989.40     1984.31     39.21 o 
   5  11   2     4562.21     4719.38     56.99 o 
   6  11   2      180.01      188.36     15.62 o 
   7  11   2        1.61       18.09      9.64 o 
   8  11   2      430.87      278.40     82.28 o 
   9  11   2      148.45      120.19     23.64 o 
  10  11   2        4.82       19.97     17.01 o 
  11  11   2       39.62       38.77     18.49 o 
  12  11   2        0.29       31.17     23.48 o 
  13  11   2        0.61       20.48     16.88 o 
 -13  12   2       51.66       48.28     25.06 o 
 -12  12   2      103.46      122.18     26.63 o 
 -11  12   2       57.70       43.00     14.93 o 
 -10  12   2      208.38      243.97     24.98 o 
  -9  12   2       82.25       84.59     13.45 o 
  -8  12   2      436.59      386.84     23.90 o 
  -7  12   2      715.42      677.33     28.77 o 
  -6  12   2     1983.04     2023.67     40.55 o 
  -5  12   2     2944.00     2692.20     40.20 o 
  -4  12   2      753.61      695.40     27.94 o 
  -3  12   2     1460.59     1464.64     46.25 o 
   1  12   2      599.02      508.95     23.11 o 
   2  12   2     1976.09     1998.86     37.75 o 
   3  12   2      894.15      938.91     47.39 o 
   4  12   2      804.85      807.07     27.29 o 
   5  12   2      269.45      277.27     20.31 o 
   6  12   2      311.41      308.33     19.42 o 
   7  12   2       95.16       86.07     13.94 o 
   8  12   2       22.02        9.67     13.21 o 
   9  12   2      178.10      204.38     21.91 o 
  10  12   2      112.10       63.54     23.16 o 
  11  12   2       68.72       61.36     22.81 o 
  12  12   2        0.34       21.36     16.69 o 
  13  12   2        2.58       17.35     22.16 o 
 -13  13   2       18.13       10.75     32.45 o 
 -12  13   2       17.22       45.91     22.25 o 
 -11  13   2       89.29       86.96     17.66 o 
 -10  13   2       65.60       49.44     16.53 o 
  -9  13   2      733.73      821.27     31.99 o 
  -8  13   2      317.27      267.04     20.28 o 
  -7  13   2     1104.44     1246.53     37.25 o 
  -6  13   2      631.47      724.05     28.24 o 
  -5  13   2     1068.76     1096.34     28.81 o 
  -4  13   2      505.99      619.96     37.71 o 
  -3  13   2     2817.20     2640.15    157.35 o 
  -1  13   2      243.86      161.06     28.80 o 
   0  13   2     6083.29     6505.72    234.65 o 
   1  13   2       37.06       39.89     10.80 o 
   2  13   2      752.59      666.36     25.49 o 
   3  13   2       40.77       24.96     10.27 o 
   4  13   2      289.13      274.35     19.50 o 
   5  13   2      349.89      540.55     25.33 o 
   6  13   2       12.28       30.73     10.62 o 
   7  13   2        4.42       11.68     13.34 o 
   8  13   2        0.25       10.05     15.74 o 
   9  13   2       83.54       45.36     28.47 o 
  10  13   2      216.52      190.45     30.04 o 
  11  13   2        3.96       10.48     17.38 o 
  12  13   2        8.36       19.06     18.83 o 
 -13  14   2        4.28       20.14     25.72 o 
 -12  14   2       13.21       67.84     41.24 o 
 -11  14   2        1.05       14.13     15.38 o 
 -10  14   2        8.18       32.66     13.65 o 
  -9  14   2      152.44      162.89     17.60 o 
  -8  14   2        0.08       -5.86     12.21 o 
  -7  14   2      137.60      134.40     15.99 o 
  -6  14   2        3.16       23.76     17.00 o 
  -5  14   2      871.59      835.26     25.70 o 
  -4  14   2      816.22     1045.74     72.65 o 
  -3  14   2      691.95      693.67     26.90 o 
  -2  14   2      474.02      400.87     26.97 o 
  -1  14   2     2162.39     2327.31    187.25 o 
   0  14   2        0.37       17.69     16.85 o 
   1  14   2     4223.60     4740.99     95.04 o 
   2  14   2       37.85       25.65      8.98 o 
   3  14   2      136.18      142.84     25.86 o 
   4  14   2     1580.34     1463.84     40.42 o 
   5  14   2        2.29       68.48     15.49 o 
   6  14   2        0.91       14.89     12.15 o 
   7  14   2        3.09       19.94     11.23 o 
   8  14   2       34.00       53.94     18.74 o 
   9  14   2        4.67       35.19     16.28 o 
  10  14   2        0.44       24.56     19.60 o 
  11  14   2       21.99       17.56     18.34 o 
  12  14   2        0.00       21.17     18.19 o 
 -13  15   2        1.64       21.61     23.45 o 
 -12  15   2       35.85       39.84     20.38 o 
 -11  15   2       43.92        6.73     17.92 o 
 -10  15   2        2.53       21.10     17.62 o 
  -9  15   2       31.35       26.34     13.90 o 
  -8  15   2       41.13       25.22     12.06 o 
  -7  15   2       11.44       27.64     11.04 o 
  -6  15   2      191.27      162.68     22.80 o 
  -5  15   2     1083.21     1228.50     38.07 o 
  -4  15   2       17.59       19.66     14.33 o 
  -3  15   2      252.85      204.53     20.05 o 
  -2  15   2     1032.23     1163.27     34.41 o 
  -1  15   2      552.65      563.78     25.35 o 
   0  15   2      615.32      633.71     24.22 o 
   1  15   2      318.46      312.47     44.41 o 
   2  15   2      155.69      219.13     19.10 o 
   3  15   2      345.07      288.71     36.43 o 
   4  15   2       64.54       41.01     12.38 o 
   5  15   2     1732.96     1746.70     39.82 o 
   6  15   2        0.08        3.90     11.67 o 
   7  15   2       91.01       86.21     13.89 o 
   8  15   2        0.82       13.48     13.02 o 
   9  15   2      290.57      241.71     26.31 o 
  10  15   2       11.71       24.96     20.60 o 
  11  15   2      104.80      148.62     28.61 o 
  12  15   2        5.51       21.77     18.06 o 
 -12  16   2        3.09       -1.47     20.82 o 
 -11  16   2       56.25       69.29     19.66 o 
 -10  16   2       94.18       70.98     28.73 o 
  -9  16   2        8.03       24.90     28.80 o 
  -8  16   2      180.07      188.20     23.81 o 
  -7  16   2       77.90       29.87     13.45 o 
  -6  16   2      438.09      388.11     27.16 o 
  -5  16   2      316.90      278.81     24.08 o 
  -4  16   2      411.14      352.69     25.72 o 
  -3  16   2       64.04       68.41     18.62 o 
  -2  16   2      837.60      812.60     31.44 o 
  -1  16   2       75.65       73.73     18.58 o 
   0  16   2      419.57      484.43     17.49 o 
   1  16   2      157.11      173.03     14.74 o 
   2  16   2     1677.85     1602.45     47.05 o 
   3  16   2        0.17        9.83     13.53 o 
   4  16   2      367.06      356.27     25.34 o 
   5  16   2      325.14      345.65     22.27 o 
   6  16   2       68.98       63.52     13.42 o 
   7  16   2      182.72      191.79     18.03 o 
   8  16   2      240.70      341.27     29.11 o 
   9  16   2       17.91       52.62     18.44 o 
  10  16   2       84.27       99.75     24.03 o 
  11  16   2       19.64       34.17     20.80 o 
  12  16   2       19.59        7.69     26.64 o 
 -12  17   2       29.87       63.61     31.86 o 
 -11  17   2        0.65      -11.63     17.95 o 
 -10  17   2      105.73       95.68     21.46 o 
  -9  17   2       57.34       57.33     20.36 o 
  -8  17   2       30.88       28.00     17.88 o 
  -7  17   2        0.88       11.20     11.98 o 
  -6  17   2      511.04      527.59     32.48 o 
  -5  17   2      290.67      273.01     24.61 o 
  -4  17   2      111.50       61.98     18.50 o 
  -3  17   2      266.86      256.19     24.58 o 
  -2  17   2      271.43      222.57     26.12 o 
  -1  17   2      160.84      135.16     16.16 o 
   0  17   2        9.96       24.00     13.67 o 
   1  17   2       13.41       15.72      8.68 o 
   2  17   2        0.07       -1.56      7.98 o 
   3  17   2       11.02       23.72     12.10 o 
   4  17   2       51.27       47.15     14.07 o 
   5  17   2      109.76       95.48     16.40 o 
   6  17   2       14.30       -2.28     12.44 o 
   7  17   2       15.83       16.82     11.54 o 
   8  17   2        9.25       10.97     11.40 o 
   9  17   2      104.36       97.88     18.59 o 
  10  17   2       36.61       20.95     21.51 o 
  11  17   2       19.30       18.68     14.92 o 
 -12  18   2        5.25       12.83     24.78 o 
 -11  18   2        1.19       10.34     23.95 o 
 -10  18   2        6.63       -9.04     18.56 o 
  -9  18   2       60.00       89.93     22.98 o 
  -8  18   2        1.50       17.42     16.11 o 
  -7  18   2        0.76       -6.73     19.21 o 
  -6  18   2      122.72      162.66     23.60 o 
  -5  18   2        5.46       10.49     15.92 o 
  -4  18   2       80.77       69.58     17.50 o 
  -3  18   2       45.46       58.24     17.12 o 
  -2  18   2       22.79       -3.52     15.69 o 
  -1  18   2       10.80       17.77     14.52 o 
   0  18   2        0.31        0.05     13.14 o 
   1  18   2      536.85      492.80     24.44 o 
   2  18   2       31.58        7.62      7.86 o 
   3  18   2       82.76       97.72     13.67 o 
   4  18   2       29.31       45.17     12.83 o 
   5  18   2        1.20       20.28     13.58 o 
   6  18   2      310.59      360.97     25.66 o 
   7  18   2       18.81        3.43     12.98 o 
   8  18   2       56.14       64.72     17.90 o 
   9  18   2        0.02       10.26     15.71 o 
  10  18   2        0.46       10.64     18.66 o 
  11  18   2        3.47       24.90     24.03 o 
 -11  19   2        9.73       10.78     23.76 o 
 -10  19   2        0.10       -1.31     19.44 o 
  -9  19   2       49.93       46.42     24.13 o 
  -8  19   2      212.26      249.68     25.40 o 
  -7  19   2       74.06       71.35     18.41 o 
  -6  19   2      140.65       72.17     18.52 o 
  -5  19   2      530.36      579.75     40.56 o 
  -4  19   2       65.84       75.36     24.96 o 
  -3  19   2        1.44       26.35     13.25 o 
  -2  19   2      541.02      555.33     28.61 o 
  -1  19   2      279.32      311.26     22.74 o 
   0  19   2       27.91       25.33     13.74 o 
   1  19   2        3.51       -1.54     13.76 o 
   2  19   2      194.25      214.79     19.26 o 
   3  19   2       14.40       26.75     12.98 o 
   4  19   2       28.43        7.69     13.52 o 
   5  19   2      709.50      667.38     29.60 o 
   6  19   2       41.25       12.27     14.10 o 
   7  19   2        0.22        4.33     12.82 o 
   8  19   2       43.92       16.20     17.19 o 
   9  19   2       90.03       99.18     18.36 o 
  10  19   2       20.90       53.17     26.71 o 
  11  19   2       20.89       25.23     13.87 o 
 -11  20   2       31.42       45.20     21.17 o 
 -10  20   2      104.60       74.58     31.68 o 
  -9  20   2        2.97        6.82     23.48 o 
  -8  20   2       81.15      118.37     23.61 o 
  -7  20   2       68.02       64.38     17.21 o 
  -6  20   2       64.65       51.45     16.46 o 
  -5  20   2       97.17       87.14     17.68 o 
  -4  20   2       21.26        7.48     17.84 o 
  -3  20   2        4.85       12.08     14.56 o 
  -2  20   2      131.73      187.78     24.22 o 
  -1  20   2        3.21       26.40     14.93 o 
   0  20   2      146.95      168.68     20.49 o 
   1  20   2      174.08      158.46     18.56 o 
   2  20   2      650.16      705.67     27.00 o 
   3  20   2       74.76       97.18     15.51 o 
   4  20   2      562.56      572.97     29.99 o 
   5  20   2      160.81      153.11     21.23 o 
   6  20   2      256.93      293.11     22.90 o 
   7  20   2       14.71       13.17     12.83 o 
   8  20   2      176.53      122.13     21.98 o 
   9  20   2        3.16        1.58     20.79 o 
  10  20   2       36.76       27.01     44.22 o 
 -10  21   2       93.61       95.52     27.60 o 
  -9  21   2        0.49        8.67     19.81 o 
  -8  21   2       21.78        6.98     17.63 o 
  -7  21   2       99.52      113.10     23.65 o 
  -6  21   2       21.51       21.72     17.41 o 
  -5  21   2       18.68       26.94     16.60 o 
  -4  21   2       16.36       24.14     15.85 o 
  -3  21   2       30.47        2.70     15.90 o 
  -2  21   2       10.15        5.66     18.46 o 
  -1  21   2       51.19       50.26     17.83 o 
   0  21   2        0.21       11.21     13.16 o 
   1  21   2      205.45      197.87     21.14 o 
   2  21   2       21.15       31.46     14.65 o 
   3  21   2      273.83      288.94     20.71 o 
   4  21   2      257.21      292.23     25.76 o 
   5  21   2       90.37       90.84     17.83 o 
   6  21   2        1.69       -3.51     13.25 o 
   7  21   2      148.91      183.67     20.45 o 
   8  21   2        3.41       -4.85     19.47 o 
   9  21   2       93.10       76.85     23.71 o 
  10  21   2        0.15       44.23     26.45 o 
 -10  22   2        9.09        7.17     20.81 o 
  -9  22   2        0.11       34.07     24.00 o 
  -8  22   2       12.03       -2.66     16.97 o 
  -7  22   2        4.12       23.43     18.18 o 
  -6  22   2       52.66       50.82     17.04 o 
  -5  22   2       45.28       38.24     15.03 o 
  -4  22   2       53.89       48.56     19.66 o 
  -3  22   2      122.65      119.71     20.33 o 
  -2  22   2       90.11       65.77     19.54 o 
  -1  22   2      119.51      105.83     19.93 o 
   0  22   2      136.43      117.49     25.19 o 
   1  22   2        0.74        1.62     18.40 o 
   2  22   2       20.82       32.74     16.72 o 
   3  22   2        1.73        4.60     11.15 o 
   4  22   2       51.54       41.22     14.00 o 
   5  22   2        7.11       25.42     13.94 o 
   6  22   2       28.69       30.79     13.98 o 
   7  22   2       14.53       12.81     15.85 o 
   8  22   2       28.04       24.38     20.45 o 
   9  22   2       10.56       -1.78     20.37 o 
 -10  23   2        2.02       -2.66     25.72 o 
  -9  23   2       25.42       26.71     21.43 o 
  -8  23   2        2.91       -8.43     17.16 o 
  -7  23   2       91.34      123.62     23.83 o 
  -6  23   2      165.27      141.77     22.68 o 
  -5  23   2      235.19      261.06     27.58 o 
  -4  23   2      104.11      104.67     22.06 o 
  -3  23   2       36.21       46.17     17.30 o 
  -2  23   2      152.48      110.88     20.12 o 
  -1  23   2      118.65      124.91     20.69 o 
   0  23   2        2.58        9.41     14.48 o 
   1  23   2      108.20      154.50     24.09 o 
   2  23   2       17.81       20.14     15.07 o 
   3  23   2       38.75       32.86     14.63 o 
   4  23   2      102.40      139.01     27.47 o 
   5  23   2       81.48       52.62     22.07 o 
   6  23   2        2.56        5.62     16.89 o 
   7  23   2        2.00       26.73     19.52 o 
   8  23   2       12.25        4.77     19.73 o 
   9  23   2       43.40       17.11     21.32 o 
  -9  24   2       17.66       -7.51     30.32 o 
  -8  24   2       41.36       40.36     18.63 o 
  -7  24   2       22.68       16.28     16.57 o 
  -6  24   2       68.04       68.00     19.38 o 
  -5  24   2        0.71       -1.01     15.42 o 
  -4  24   2      231.88      222.06     27.84 o 
  -3  24   2        9.61       19.95     16.26 o 
  -2  24   2      459.78      452.97     32.70 o 
  -1  24   2       93.30       61.01     13.29 o 
   0  24   2      201.90      190.13     21.05 o 
   1  24   2       32.89       26.88     14.83 o 
   2  24   2       67.30       44.80     19.12 o 
   3  24   2       37.12       71.95     28.69 o 
   4  24   2       76.38       80.03     32.10 o 
   5  24   2        8.29       -0.63     20.05 o 
   6  24   2       65.02       37.25     20.72 o 
   7  24   2        2.98       16.24     25.03 o 
   8  24   2       10.34        8.92     24.26 o 
  -8  25   2        0.58        3.80     19.58 o 
  -7  25   2        0.61       20.28     19.15 o 
  -6  25   2       25.80       27.35     15.19 o 
  -5  25   2       23.29       29.25     19.64 o 
  -4  25   2       84.50       76.05     24.39 o 
  -3  25   2       53.08       61.61     15.44 o 
  -2  25   2       15.49       15.67     13.70 o 
  -1  25   2       72.89       81.79     22.05 o 
   0  25   2      142.65      156.35     19.98 o 
   1  25   2      230.72      290.55     36.56 o 
   2  25   2       57.05       51.54     21.66 o 
   3  25   2      118.86      126.19     25.39 o 
   4  25   2       27.36       20.98     26.17 o 
   5  25   2       17.08       32.65     19.82 o 
   6  25   2       17.03       16.14     24.24 o 
   7  25   2       20.69        4.61     23.63 o 
   8  25   2        1.67       -3.33     27.04 o 
  -8  26   2        7.50       23.25     27.32 o 
  -7  26   2        1.16       10.29     21.07 o 
  -6  26   2       10.89       13.09     18.09 o 
  -5  26   2       31.71       28.51     13.49 o 
  -4  26   2      100.06       75.90     18.69 o 
  -3  26   2       25.15       32.27     16.51 o 
  -2  26   2        8.00       13.00     13.49 o 
  -1  26   2       44.10       74.33     23.90 o 
   0  26   2        0.20       12.09     20.90 o 
   1  26   2       40.28       29.44     21.08 o 
   2  26   2        0.19        5.05     20.25 o 
   3  26   2        0.19       48.69     21.54 o 
   4  26   2        4.61       -0.62     19.91 o 
   5  26   2        0.50      -19.71     19.71 o 
   6  26   2        0.78       30.24     25.90 o 
   7  26   2        0.00       13.76     32.10 o 
  -7  27   2        2.07       28.30     24.89 o 
  -6  27   2        0.13       -2.36     22.43 o 
  -5  27   2        9.20        6.60     17.06 o 
  -4  27   2        4.51       11.45     21.95 o 
  -3  27   2        0.97       18.37     21.88 o 
  -2  27   2        0.91       -2.68     20.68 o 
  -1  27   2       13.96       39.54     23.06 o 
   0  27   2       49.89       66.00     22.43 o 
   1  27   2       63.67       36.67     21.42 o 
   2  27   2       24.61       14.39     23.06 o 
   3  27   2       82.20       88.06     25.76 o 
   4  27   2        1.17       -0.44     14.64 o 
   5  27   2       55.00       41.77     22.02 o 
   6  27   2        3.51       44.72     28.09 o 
  -6  28   2       24.31       53.82     30.49 o 
  -5  28   2        4.39       54.58     31.08 o 
  -4  28   2       48.08       21.24     23.08 o 
  -3  28   2        0.05       18.14     22.92 o 
  -2  28   2       49.11       43.42     22.90 o 
  -1  28   2        0.59       13.96     21.75 o 
   0  28   2       57.93       71.31     25.45 o 
   1  28   2        1.88       21.45     20.88 o 
   2  28   2       31.76       35.87     24.53 o 
   3  28   2        2.22       25.43     17.64 o 
   4  28   2       61.84       57.94     26.02 o 
   5  28   2        1.83       19.47     22.19 o 
  -5  29   2        0.14        3.22     26.88 o 
  -4  29   2       14.23       40.23     33.03 o 
  -3  29   2       15.87       51.34     31.93 o 
  -2  29   2        5.75       12.24     21.96 o 
  -1  29   2        7.21       54.41     22.44 o 
   0  29   2       43.14       38.58     22.86 o 
   1  29   2        2.96       14.15     21.34 o 
   2  29   2       10.47       18.88     22.73 o 
   3  29   2        0.14       27.32     20.58 o 
   4  29   2        0.03        7.37     21.76 o 
  -3  30   2        0.20      -18.94     27.30 o 
  -2  30   2        7.08       23.12     26.47 o 
  -1  30   2        0.34       -2.73     26.82 o 
   0  30   2        0.76       19.83     26.38 o 
   1  30   2        0.36       35.55     23.61 o 
   2  30   2        2.39       -4.04     26.74 o 
   3  30   2        0.05       26.66     30.19 o 
 -14   1   3       47.33       62.86     23.09 o 
 -13   1   3        0.09       11.96     14.32 o 
 -12   1   3       95.52      133.48     27.90 o 
 -11   1   3       99.61      124.83     24.82 o 
 -10   1   3        1.30       19.77      9.46 o 
  -9   1   3      113.14      108.51     15.13 o 
  -8   1   3      488.29      414.63     23.68 o 
  -7   1   3      501.04      519.03     25.75 o 
  -6   1   3     1502.87     1625.02     32.78 o 
  -5   1   3      265.92      247.60     17.93 o 
  -2   1   3     7047.83     7082.17     64.09 o 
  -1   1   3     1338.61     1334.65     46.03 o 
   0   1   3     4790.81     5739.25     46.28 o 
   1   1   3     1581.31     1695.00     29.99 o 
   2   1   3      365.75      356.97     12.48 o 
   3   1   3     1902.38     1476.32     29.71 o 
   4   1   3      318.79      322.22     15.25 o 
   5   1   3     6393.32     6124.82     81.21 o 
   6   1   3      330.81      374.64     37.67 o 
   7   1   3       46.80       59.52     23.23 o 
   8   1   3      270.11      266.54     28.36 o 
   9   1   3     1196.34     1328.60     52.46 o 
  10   1   3      130.67      158.70     29.46 o 
  11   1   3      100.98      104.38     28.88 o 
  12   1   3        0.02        8.12     22.93 o 
  13   1   3       31.59       31.01     20.64 o 
 -14   2   3        0.67       19.06     12.59 o 
 -13   2   3      172.01      135.73     25.98 o 
 -12   2   3      226.29      230.38     30.68 o 
 -11   2   3      490.39      620.11     44.56 o 
 -10   2   3      140.37      264.57     19.13 o 
  -9   2   3      891.70      842.72     33.23 o 
  -8   2   3     1356.51     1239.80    164.57 o 
  -7   2   3      866.40     1056.85     29.41 o 
  -6   2   3     6433.49     6814.87    113.39 o 
  -5   2   3     9885.12    10212.04    105.69 o 
  -4   2   3     4915.23     5164.05     82.55 o 
  -3   2   3     4352.13     4688.23     63.10 o 
  -2   2   3     3395.97     2784.58     54.71 o 
  -1   2   3    10759.05    11626.78    114.40 o 
   0   2   3     2495.70     3087.92     39.11 o 
   1   2   3      776.49      715.69    114.26 o 
   2   2   3     1066.64      984.50     22.22 o 
   3   2   3       12.33       13.58      6.98 o 
   4   2   3     5570.68     5652.25     93.98 o 
   5   2   3      365.75      606.43     17.72 o 
   6   2   3      461.18      544.16     27.06 o 
   7   2   3        4.35       24.44     12.45 o 
   8   2   3      798.31      804.29     40.51 o 
   9   2   3       51.67       75.96     24.99 o 
  10   2   3      158.74      135.58     28.47 o 
  11   2   3      340.58      431.66     53.84 o 
  12   2   3        1.58       -2.05     23.36 o 
  13   2   3        4.16        9.42     14.37 o 
 -14   3   3       28.87       42.99     22.68 o 
 -13   3   3       15.75       19.17     23.72 o 
 -12   3   3      103.76       87.31     25.43 o 
 -11   3   3       77.58      128.07     25.16 o 
 -10   3   3       69.86       79.34     11.63 o 
  -9   3   3       16.39       38.47      9.28 o 
  -8   3   3      243.59      221.92     20.35 o 
  -7   3   3      107.09       97.71     13.89 o 
  -6   3   3     1245.19     1315.22     68.17 o 
  -5   3   3     3146.69     3533.92     77.44 o 
  -4   3   3     5981.22     5854.87    103.17 o 
   0   3   3     8299.60     9261.11    119.11 o 
   1   3   3     2841.27     3059.10     54.96 o 
   2   3   3     3368.38     3235.44     41.86 o 
   3   3   3       67.03       46.90     11.26 o 
   4   3   3     1194.92     1203.46     25.63 o 
   5   3   3      507.74     1234.81     29.42 o 
   6   3   3        4.74       12.00     17.66 o 
   7   3   3      155.52      185.28     17.11 o 
   8   3   3      438.02      355.35     31.94 o 
   9   3   3      434.54      443.36     36.60 o 
  10   3   3       64.98      115.58     28.32 o 
  11   3   3       12.87       18.49     21.57 o 
  12   3   3        2.17       21.65     22.54 o 
  13   3   3       12.49        6.70     23.49 o 
 -14   4   3        0.00       12.87     19.02 o 
 -13   4   3        0.00       -2.64     16.83 o 
 -12   4   3       45.67       39.72     14.65 o 
 -11   4   3        1.76        8.28     18.48 o 
 -10   4   3       17.01       21.90      8.79 o 
  -9   4   3       50.91       31.84     10.98 o 
  -8   4   3       81.88       61.14      9.24 o 
  -7   4   3       71.05       70.86     14.87 o 
  -6   4   3       30.70       24.95     10.05 o 
  -5   4   3        0.06        7.10      8.95 o 
  -4   4   3      315.35      301.47     20.23 o 
  -3   4   3     1067.12      796.95     18.83 o 
  -2   4   3      429.45      414.51     19.92 o 
  -1   4   3     2885.08     2606.67     58.33 o 
   0   4   3      689.50      755.07     19.79 o 
   1   4   3      100.91      120.90      9.87 o 
   2   4   3      324.14      221.61     11.76 o 
   3   4   3     2006.56     1743.73     29.30 o 
   4   4   3      385.34      252.60     34.13 o 
   5   4   3       41.02       80.37     13.04 o 
   6   4   3      338.47      348.71     59.12 o 
   7   4   3       12.40       16.94     11.82 o 
   8   4   3       10.75       26.45     20.84 o 
   9   4   3        1.21       33.63     24.42 o 
  10   4   3       29.44       40.63     23.24 o 
  11   4   3       66.04       97.98     29.37 o 
  12   4   3        0.00       18.18     23.11 o 
  13   4   3        4.32        4.18     24.05 o 
 -14   5   3       26.30       39.52     21.43 o 
 -13   5   3        0.73       42.74     20.15 o 
 -12   5   3      131.86      185.05     29.18 o 
 -11   5   3       30.25       26.34     10.95 o 
 -10   5   3       90.45       80.41     12.94 o 
  -9   5   3      208.85      133.20     46.46 o 
  -8   5   3       67.77       69.21     15.29 o 
  -7   5   3      113.17      138.69     14.91 o 
  -6   5   3      236.39      201.69     16.79 o 
  -5   5   3     1711.82     2143.85     45.20 o 
  -4   5   3      190.51      170.36     15.48 o 
  -3   5   3       96.76      102.84      9.81 o 
  -2   5   3     2638.50     2679.89     35.50 o 
  -1   5   3     3479.10     3197.65     48.37 o 
   0   5   3    15798.64    18973.09    195.43 o 
   1   5   3      998.98      971.71     60.69 o 
   2   5   3        6.69       12.20      7.33 o 
   3   5   3     4305.61     3967.15     51.55 o 
   5   5   3     5182.49     5532.78     80.50 o 
   6   5   3      200.79      255.99     14.83 o 
   7   5   3      474.58      557.61     30.59 o 
   8   5   3       57.08       42.83     23.26 o 
   9   5   3     1354.47     1423.68     56.57 o 
  10   5   3       13.62       19.29     17.56 o 
  11   5   3      130.53      172.15     32.59 o 
  12   5   3        0.24        7.44     23.30 o 
  13   5   3       23.99       24.01     24.93 o 
 -14   6   3        0.20        5.40     16.98 o 
 -13   6   3      164.32      165.27     26.98 o 
 -12   6   3       14.52        0.13     19.25 o 
 -11   6   3      141.97      148.11     23.29 o 
 -10   6   3       66.52      192.43     30.51 o 
  -9   6   3        2.44        1.43     10.44 o 
  -8   6   3      428.09      342.89     22.98 o 
  -7   6   3      349.09      319.00     21.83 o 
  -6   6   3     3146.87     3389.10     59.24 o 
  -5   6   3       73.31       18.87     16.73 o 
  -4   6   3     1525.98     1356.03     42.59 o 
  -3   6   3     1534.19     1630.42     25.37 o 
  -2   6   3     8021.64     8587.50     79.67 o 
  -1   6   3      482.21      335.80     18.70 o 
   0   6   3     1815.55     2006.05     33.42 o 
   1   6   3       97.20       98.58     21.34 o 
   2   6   3     6841.08     6961.08     83.73 o 
   3   6   3      271.94      279.95     14.82 o 
   4   6   3    13906.62    14814.20    144.98 o 
   5   6   3      176.13      196.87     33.09 o 
   6   6   3     2539.60     2450.85     44.37 o 
   7   6   3      194.68      141.79     16.30 o 
   8   6   3      636.87      617.16     33.66 o 
   9   6   3       76.57       50.23     24.32 o 
  10   6   3      517.75      568.71     43.21 o 
  11   6   3       83.71       81.87     25.11 o 
  12   6   3       11.56       12.58     23.21 o 
  13   6   3        9.94       33.51     24.49 o 
 -14   7   3        3.95        8.79     17.78 o 
 -13   7   3       70.61       76.38     21.34 o 
 -12   7   3       37.72       41.02     18.03 o 
 -11   7   3        0.93       22.33     15.60 o 
 -10   7   3       38.49       39.99     11.63 o 
  -9   7   3       34.02       66.23     10.02 o 
  -8   7   3       27.90       31.58     10.62 o 
  -7   7   3      192.81      196.74     16.28 o 
  -6   7   3        3.50       19.95     10.98 o 
  -4   7   3      159.36      158.70     14.42 o 
  -3   7   3      762.96      793.23     18.74 o 
  -2   7   3      140.22      108.13      7.98 o 
  -1   7   3     1346.42     1097.78     97.55 o 
   0   7   3      253.48      249.39     10.46 o 
   1   7   3     4541.48     5471.95     56.90 o 
   2   7   3     1431.27     1179.29     24.56 o 
   3   7   3     2768.04     2674.02     38.27 o 
   4   7   3       70.69       76.85     14.97 o 
   6   7   3      421.40      389.30     24.36 o 
   7   7   3      546.04      493.72     26.55 o 
   8   7   3      349.71      327.27     24.14 o 
   9   7   3      195.46      123.06     23.19 o 
  10   7   3        8.30       12.55     21.58 o 
  11   7   3       39.87       64.27     27.06 o 
  12   7   3        0.01       40.15     28.23 o 
  13   7   3        9.22       12.33     16.71 o 
 -14   8   3       12.07       -4.68     27.09 o 
 -13   8   3        0.32       11.55     16.18 o 
 -12   8   3        0.41       14.96     17.11 o 
 -11   8   3        8.90       15.18      9.36 o 
 -10   8   3        2.83       18.60      9.22 o 
  -9   8   3      394.35      401.03     26.80 o 
  -8   8   3       71.23       46.20     11.72 o 
  -7   8   3       49.60       35.67     11.28 o 
  -6   8   3     1137.98     1126.99     38.13 o 
  -5   8   3       81.20       71.94     11.28 o 
  -4   8   3       71.90       84.50     10.31 o 
  -3   8   3     3414.23     3221.59     45.82 o 
  -2   8   3     1448.66     1681.42     34.51 o 
  -1   8   3      178.63      271.70     11.60 o 
   0   8   3     5386.84     5963.26     65.00 o 
   1   8   3      597.59      632.05     33.63 o 
   2   8   3     2801.83     2979.62     56.38 o 
   3   8   3      655.76      613.80     23.04 o 
   4   8   3       97.66      125.79     18.36 o 
   5   8   3       37.98      111.83     15.97 o 
   6   8   3       91.66       30.36     52.36 o 
   7   8   3      108.79      121.27     17.14 o 
   8   8   3      284.65      271.52     38.64 o 
   9   8   3        2.00       -2.26     20.08 o 
  10   8   3       31.20       59.18     24.03 o 
  11   8   3       14.77       24.78     16.85 o 
  12   8   3       12.29       15.04     22.78 o 
  13   8   3        2.55       22.58     20.50 o 
 -14   9   3        5.14       21.17     23.42 o 
 -13   9   3       13.21       13.78     19.06 o 
 -12   9   3       82.13      121.44     28.67 o 
 -11   9   3       19.67       -1.66     11.44 o 
 -10   9   3        7.54        8.93      9.56 o 
  -9   9   3      237.03      209.57     19.14 o 
  -8   9   3      133.84      124.33     15.10 o 
  -7   9   3      758.34      740.21     31.59 o 
  -6   9   3     1605.38     1441.80     54.65 o 
  -5   9   3     2459.50     2566.08    216.51 o 
  -4   9   3      962.80      910.99     21.16 o 
  -3   9   3      203.67      193.43     10.34 o 
  -2   9   3     6993.50     6507.25     69.64 o 
  -1   9   3     5372.79     5327.04     60.16 o 
   0   9   3     1066.52     1301.57     27.74 o 
   1   9   3     1731.29     2118.99    128.15 o 
   2   9   3       19.01       12.54     13.52 o 
   3   9   3     2019.79     2502.23     40.37 o 
   4   9   3      500.72      517.05     22.62 o 
   5   9   3      275.86      306.27     19.13 o 
   6   9   3       55.51       67.38     12.26 o 
   7   9   3       49.05       82.85     17.50 o 
   8   9   3      227.33      171.78     19.43 o 
   9   9   3      126.63       93.27     21.99 o 
  10   9   3        2.89       49.09     17.48 o 
  11   9   3        2.16       27.17     17.99 o 
  12   9   3        5.60       35.17     21.86 o 
  13   9   3        0.99       16.43     24.45 o 
 -13  10   3       93.85       78.60     20.78 o 
 -12  10   3        9.51       -0.36     22.01 o 
 -11  10   3      259.49      306.79     38.73 o 
 -10  10   3      124.07      165.68     22.99 o 
  -9  10   3       12.00       23.23      9.02 o 
  -8  10   3       38.29       39.70     11.98 o 
  -7  10   3      875.70      871.39     31.16 o 
  -6  10   3     2864.13     2775.35    136.76 o 
  -5  10   3       74.43      112.50     19.29 o 
  -4  10   3     1698.03     1620.45     43.91 o 
  -3  10   3     3922.80     4154.53     51.19 o 
  -2  10   3     1405.28     1672.72     34.86 o 
  -1  10   3     1413.84     1187.12     31.44 o 
   0  10   3     4002.23     4489.06     72.31 o 
   1  10   3      107.76       66.87     11.64 o 
   2  10   3      976.03      960.54     28.62 o 
   3  10   3     1441.30     1567.30     32.17 o 
   4  10   3     3903.34     3980.35     67.14 o 
   5  10   3       29.80       25.79     10.54 o 
   6  10   3      887.82      900.34     29.43 o 
   7  10   3      223.59      188.42     57.25 o 
   8  10   3       44.68       52.26     19.59 o 
   9  10   3       32.53       26.19     17.09 o 
  10  10   3      241.47      257.90     34.42 o 
  11  10   3       42.00       34.64     23.19 o 
  12  10   3        2.68        5.56     22.55 o 
  13  10   3        0.11       26.33     22.86 o 
 -13  11   3        1.97       39.77     22.59 o 
 -12  11   3       74.69       60.65     17.17 o 
 -11  11   3        8.13       43.30     16.08 o 
 -10  11   3       99.92      123.68     20.84 o 
  -9  11   3      343.79      351.31     28.54 o 
  -8  11   3      329.84      412.85     23.39 o 
  -7  11   3        8.17       28.10     11.86 o 
  -6  11   3      303.87      266.87     17.25 o 
  -5  11   3     1280.87     1676.20     53.60 o 
  -4  11   3      465.93      483.96     52.62 o 
  -3  11   3      250.62      252.60     16.30 o 
  -2  11   3     2940.66     3168.01     48.93 o 
  -1  11   3      499.30      505.05     21.45 o 
   0  11   3     4919.52     5550.63    116.03 o 
   1  11   3       71.36       62.32     10.55 o 
   3  11   3        3.58       10.68     11.75 o 
   4  11   3       94.95       98.37     21.49 o 
   5  11   3      380.23      552.51     23.89 o 
   6  11   3        1.21        7.46      9.43 o 
   7  11   3      276.55      260.60     24.10 o 
   8  11   3        3.54       23.91     15.99 o 
   9  11   3       14.31       23.51     15.24 o 
  10  11   3       11.66       32.43     20.38 o 
  11  11   3      128.42      177.97     30.73 o 
  12  11   3        0.27       61.12     21.85 o 
 -13  12   3       11.76        8.57     23.62 o 
 -12  12   3        2.92       38.21     31.34 o 
 -11  12   3       72.63       72.03     13.67 o 
 -10  12   3       14.08       42.63     13.47 o 
  -9  12   3        9.40       11.19     12.70 o 
  -8  12   3       33.84       72.09     15.37 o 
  -7  12   3      508.97      597.31     26.30 o 
  -6  12   3        1.13        3.40      9.31 o 
  -5  12   3      337.73      286.42     55.15 o 
  -4  12   3       27.56       29.71     13.02 o 
  -3  12   3      139.52      137.10     17.97 o 
  -2  12   3       41.56       33.58     12.22 o 
  -1  12   3      406.52      444.41     20.16 o 
   0  12   3      164.96      171.15     17.02 o 
   1  12   3       67.87       90.22     13.00 o 
   2  12   3        6.55        3.80      8.83 o 
   3  12   3        0.58        9.90     10.07 o 
   4  12   3      649.45      696.92     27.73 o 
   5  12   3      277.92      452.79     23.00 o 
   6  12   3        2.98       17.03     12.11 o 
   7  12   3      374.25      389.13     21.78 o 
   8  12   3       68.75       60.54     23.12 o 
   9  12   3       14.00       16.61     16.70 o 
  10  12   3       13.52       33.82     22.06 o 
  11  12   3        0.58       20.67     16.49 o 
  12  12   3        2.58       25.85     23.10 o 
 -13  13   3        0.33      -10.01     23.41 o 
 -12  13   3       20.25       28.84     25.48 o 
 -11  13   3       61.19       49.99     16.89 o 
 -10  13   3        1.32        9.14     12.51 o 
  -9  13   3        1.18        3.99     12.40 o 
  -8  13   3        1.98       15.41     11.13 o 
  -7  13   3     3003.01     3178.22     71.82 o 
  -6  13   3       39.60       27.09      9.33 o 
  -5  13   3     1637.64     1668.58     59.57 o 
  -4  13   3      149.51      169.36     22.60 o 
  -3  13   3     1004.15      926.55     30.36 o 
  -2  13   3     1645.12     1598.71     36.37 o 
  -1  13   3     1737.48     1749.74     36.79 o 
   0  13   3        8.42        9.00      6.25 o 
   1  13   3        6.69       20.98     19.84 o 
   2  13   3      616.19      499.55     23.28 o 
   3  13   3      192.19      187.91     31.00 o 
   4  13   3      343.50      358.07     20.53 o 
   5  13   3      425.42      456.10     26.54 o 
   6  13   3      409.06      444.45     69.39 o 
   7  13   3       43.24       25.60     14.62 o 
   8  13   3        0.60       -4.25     15.55 o 
   9  13   3      142.77       91.91     18.01 o 
  10  13   3       48.24       68.49     23.73 o 
  11  13   3        2.07       28.20     18.85 o 
  12  13   3       38.96       56.00     21.60 o 
 -13  14   3       50.57       37.91     25.11 o 
 -12  14   3       17.98       30.09     24.10 o 
 -11  14   3       53.64       55.04     18.54 o 
 -10  14   3      164.27      145.92     24.87 o 
  -9  14   3       17.17        0.31     13.93 o 
  -8  14   3       63.65       42.28     14.68 o 
  -7  14   3     1450.62     1300.85     45.71 o 
  -6  14   3      732.54      696.76     46.94 o 
  -5  14   3      646.19      618.68     38.95 o 
  -4  14   3      468.62      617.53     38.97 o 
  -3  14   3     4272.10     4577.74     76.73 o 
  -2  14   3      181.17      205.32     18.90 o 
  -1  14   3     1679.80     1486.84     36.77 o 
   0  14   3     1301.43     1433.41     36.85 o 
   1  14   3       42.08       20.46     15.72 o 
   2  14   3       16.93       38.78     15.33 o 
   3  14   3       14.79       17.07     13.45 o 
   4  14   3      410.15      409.81     23.70 o 
   5  14   3        0.07       63.77     13.52 o 
   6  14   3        4.32       15.02      9.59 o 
   7  14   3       10.61       12.90      9.50 o 
   8  14   3       53.79       53.79     16.24 o 
   9  14   3        3.09       20.06     18.31 o 
  10  14   3      164.64      162.04     35.74 o 
  11  14   3        0.11        8.28     17.51 o 
  12  14   3       13.42       31.55     12.82 o 
 -12  15   3       44.48       47.85     24.03 o 
 -11  15   3       74.58       51.54     21.83 o 
 -10  15   3      234.48      236.20     49.96 o 
  -9  15   3       19.91       32.73     15.65 o 
  -8  15   3      571.17      585.24     35.23 o 
  -7  15   3       83.76       64.10     16.45 o 
  -6  15   3      718.44      721.99     39.68 o 
  -5  15   3        8.16      130.41     44.08 o 
  -4  15   3      645.19      635.76     33.71 o 
  -3  15   3       30.63       36.05     20.94 o 
  -2  15   3       99.94       64.99     20.50 o 
  -1  15   3       47.80       48.41     16.64 o 
   0  15   3      193.53      217.23     19.17 o 
   1  15   3      175.42      131.69     20.22 o 
   2  15   3       92.26       81.21     13.70 o 
   3  15   3      366.21      285.46     18.88 o 
   4  15   3        0.05        0.62     16.22 o 
   5  15   3      462.56      485.63     27.74 o 
   6  15   3       23.04       22.13     11.88 o 
   7  15   3      496.44      482.76     28.66 o 
   8  15   3       13.01       14.86     15.46 o 
   9  15   3        7.19       18.37     12.76 o 
  10  15   3        0.75       13.42     21.40 o 
  11  15   3       29.61       18.76     20.24 o 
  12  15   3        2.90       48.16     18.92 o 
 -12  16   3        0.11       12.05     24.20 o 
 -11  16   3        8.72        8.65     17.42 o 
 -10  16   3       41.79       66.64     20.20 o 
  -9  16   3        0.28        6.26     13.16 o 
  -8  16   3       38.06       41.69     15.49 o 
  -7  16   3       86.79       92.07     19.13 o 
  -6  16   3       88.14       84.06     19.20 o 
  -5  16   3        8.42       37.66     13.66 o 
  -4  16   3        1.32       -7.88     14.21 o 
  -3  16   3        4.03        4.12     13.32 o 
  -2  16   3       93.83       76.07     18.82 o 
  -1  16   3      169.94      176.84     22.17 o 
   0  16   3      167.42      122.54     38.63 o 
   1  16   3      307.13      308.93     34.55 o 
   2  16   3       20.97       16.60     11.29 o 
   3  16   3      296.50      292.12     20.33 o 
   4  16   3      173.80      224.84     20.34 o 
   5  16   3       35.04       31.18     18.77 o 
   6  16   3        3.31       26.44     13.11 o 
   7  16   3      156.84      139.15     20.85 o 
   8  16   3       12.44        7.95     13.96 o 
   9  16   3       71.91       42.89     18.50 o 
  10  16   3       11.73       28.21     19.34 o 
  11  16   3        0.30        7.77     19.19 o 
 -12  17   3       15.78       44.50     37.62 o 
 -11  17   3       17.43       27.34     18.40 o 
 -10  17   3        0.05       10.01     17.76 o 
  -9  17   3        4.85        3.74     11.71 o 
  -8  17   3        8.70       20.18     19.07 o 
  -7  17   3       40.28       24.91     14.86 o 
  -6  17   3        0.21       19.67     16.28 o 
  -5  17   3       83.07       45.64     14.08 o 
  -4  17   3      105.57       72.29     33.56 o 
  -3  17   3        8.38        5.56     19.45 o 
  -2  17   3        8.54       19.83     14.36 o 
  -1  17   3       55.23       89.57     21.72 o 
   0  17   3       69.20      100.85     21.77 o 
   1  17   3       29.70       24.19     12.21 o 
   2  17   3     3005.33     3073.14     48.76 o 
   3  17   3     1760.02     2047.78     43.43 o 
   4  17   3       40.90       41.87      9.78 o 
   5  17   3     1516.56     1507.30     38.65 o 
   6  17   3      259.97      214.09     19.49 o 
   7  17   3      245.35      209.37     27.90 o 
   8  17   3       18.39        5.55     14.12 o 
   9  17   3      109.62      109.07     19.26 o 
  10  17   3       39.35       48.45     15.53 o 
  11  17   3       13.49       21.35     20.62 o 
 -11  18   3       18.52       30.00     20.58 o 
 -10  18   3        2.98       25.99     19.68 o 
  -9  18   3       16.15       28.15     14.30 o 
  -8  18   3       20.91       34.08     15.44 o 
  -7  18   3      204.24      188.74     23.81 o 
  -6  18   3      366.58      357.67     27.17 o 
  -5  18   3      199.43      210.46     23.92 o 
  -4  18   3       33.33       12.96     15.97 o 
  -3  18   3      107.69       67.25     30.93 o 
  -2  18   3        1.99      -12.71     14.71 o 
  -1  18   3       43.20       13.67     16.77 o 
   0  18   3     1251.88     1452.80     49.71 o 
   1  18   3       35.52       44.19     16.80 o 
   2  18   3       34.36       45.95     17.00 o 
   3  18   3      354.00      445.85     23.69 o 
   4  18   3      451.48      365.21    110.03 o 
   5  18   3      173.03      196.01     17.87 o 
   6  18   3      398.75      374.33     25.05 o 
   7  18   3        5.56       16.99     13.46 o 
   8  18   3      280.94      300.32     33.80 o 
   9  18   3       23.69       29.29     20.64 o 
  10  18   3      155.88      111.90     21.55 o 
  11  18   3        1.03       13.01     22.26 o 
 -11  19   3        0.30       22.75     23.59 o 
 -10  19   3       48.10       51.63     21.53 o 
  -9  19   3        7.26        9.18     11.45 o 
  -8  19   3       21.66        6.84     14.78 o 
  -7  19   3       26.66       50.65     16.71 o 
  -6  19   3        4.98       22.63     15.51 o 
  -5  19   3       81.20      175.45     22.70 o 
  -4  19   3       15.11       13.36     17.15 o 
  -3  19   3      577.34      588.14     39.60 o 
  -2  19   3        2.09        5.03     16.22 o 
  -1  19   3      713.57      663.87     36.56 o 
   0  19   3      115.37       98.43     20.65 o 
   1  19   3      542.77      542.91     31.13 o 
   2  19   3      388.10      390.07     37.87 o 
   3  19   3      293.94      284.35     24.07 o 
   4  19   3       61.85       66.41     15.30 o 
   5  19   3      161.46      143.46     17.96 o 
   6  19   3        0.68       20.15     13.48 o 
   7  19   3      164.01      148.89     25.05 o 
   8  19   3        2.91       -8.80     17.59 o 
   9  19   3       59.22       49.99     16.49 o 
  10  19   3        0.18       39.56     23.96 o 
 -11  20   3        0.03       19.93     34.60 o 
 -10  20   3       23.64       37.67     25.73 o 
  -9  20   3       11.88        6.16     13.99 o 
  -8  20   3        5.59        9.48     13.18 o 
  -7  20   3      144.77      132.41     24.06 o 
  -6  20   3       79.94       80.68     19.05 o 
  -5  20   3       26.23       43.76     12.96 o 
  -4  20   3        0.37       11.71     13.58 o 
  -3  20   3      955.64     1003.02     46.77 o 
  -2  20   3       60.45       34.05     18.58 o 
  -1  20   3      185.06      163.49     21.97 o 
   0  20   3      321.88      362.72     26.92 o 
   1  20   3       11.67        9.58     14.89 o 
   2  20   3      684.41      632.00     31.28 o 
   3  20   3       19.11       14.94     13.32 o 
   4  20   3       78.43       83.53     17.00 o 
   5  20   3       27.07       37.10     14.90 o 
   6  20   3       84.36       69.14     16.33 o 
   7  20   3        0.98      -14.83     14.83 o 
   8  20   3       32.28       49.10     16.91 o 
   9  20   3        9.89       -3.04     22.70 o 
  10  20   3       10.37       16.50     17.49 o 
 -10  21   3       15.92       44.18     29.88 o 
  -9  21   3        0.16       -4.07     15.95 o 
  -8  21   3       53.66       59.29     17.37 o 
  -7  21   3      160.89      194.21     24.36 o 
  -6  21   3       46.85       39.55     17.53 o 
  -5  21   3      135.25      142.74     21.87 o 
  -4  21   3        4.88       19.22     18.52 o 
  -3  21   3       45.98       81.20     15.57 o 
  -2  21   3       37.49       54.42     19.86 o 
  -1  21   3       29.06       50.42     17.55 o 
   0  21   3        0.27       -2.74     15.96 o 
   1  21   3        5.92       -3.25     14.31 o 
   2  21   3        1.78       15.53     15.00 o 
   3  21   3       45.06       71.98     17.73 o 
   4  21   3        3.35       15.00     12.72 o 
   5  21   3       68.44       74.31     30.43 o 
   6  21   3       29.68       19.90     14.48 o 
   7  21   3       37.53       39.68     17.17 o 
   8  21   3        3.46        4.24     18.81 o 
   9  21   3       17.33       23.34     14.04 o 
 -10  22   3       20.49       53.91     31.90 o 
  -9  22   3        1.57       20.85     24.60 o 
  -8  22   3        0.42        6.84     16.07 o 
  -7  22   3       83.22       51.75     19.05 o 
  -6  22   3        6.72       47.25     17.78 o 
  -5  22   3       22.35       34.34     16.25 o 
  -4  22   3       34.78       69.12     17.97 o 
  -3  22   3      106.43      104.90     21.80 o 
  -2  22   3       39.13       64.00     18.50 o 
  -1  22   3      152.53      158.95     21.64 o 
   0  22   3      434.72      563.75     36.85 o 
   1  22   3       52.89       76.20     18.55 o 
   2  22   3      251.65      278.23     25.15 o 
   3  22   3        7.89        6.70     14.80 o 
   4  22   3      291.10      255.12     35.74 o 
   5  22   3       45.76       68.79     18.74 o 
   6  22   3       69.19       48.66     15.04 o 
   7  22   3       28.31       29.41     26.47 o 
   8  22   3        8.00       26.88     22.91 o 
   9  22   3        0.29      -12.41     46.02 o 
  -9  23   3       11.91        8.60     25.89 o 
  -8  23   3       45.45       30.12     17.82 o 
  -7  23   3      156.65      189.86     25.38 o 
  -6  23   3      157.47      203.79     25.93 o 
  -5  23   3       52.72       26.93     18.19 o 
  -4  23   3       69.16       80.64     19.11 o 
  -3  23   3      161.83      106.05     24.15 o 
  -2  23   3       55.51       67.39     21.09 o 
  -1  23   3      186.01      181.77     23.09 o 
   0  23   3      110.45      126.15     20.99 o 
   1  23   3      142.15      148.40     20.22 o 
   2  23   3      206.16      251.19     24.33 o 
   3  23   3        2.67       -6.80     14.73 o 
   4  23   3       85.26       79.19     18.56 o 
   5  23   3       11.69       20.70     15.39 o 
   6  23   3        1.55       23.40     18.14 o 
   7  23   3       34.09       40.10     22.86 o 
   8  23   3        1.24       17.41     27.40 o 
  -9  24   3       35.84       52.76     27.84 o 
  -8  24   3        1.44       22.73     18.86 o 
  -7  24   3        9.84       26.68     19.88 o 
  -6  24   3       48.94       58.46     24.82 o 
  -5  24   3        0.47       25.02     17.58 o 
  -4  24   3       12.28        7.59     17.05 o 
  -3  24   3       13.87       61.65     19.50 o 
  -2  24   3       27.74       41.30     18.79 o 
  -1  24   3        7.05       11.08     14.49 o 
   0  24   3        3.02       17.95     15.65 o 
   1  24   3       17.27       20.12     14.97 o 
   2  24   3       18.73       35.53     15.55 o 
   3  24   3       20.81       57.69     17.51 o 
   4  24   3       14.99       21.88     20.11 o 
   5  24   3       30.17       40.31     24.43 o 
   6  24   3        0.20       -7.75     18.28 o 
   7  24   3        2.60        1.24     23.26 o 
   8  24   3        1.67        9.19     22.60 o 
  -8  25   3       15.52       56.21     26.36 o 
  -7  25   3       13.99        8.94     21.79 o 
  -6  25   3        6.36       11.82     20.70 o 
  -5  25   3       97.00       74.26     22.70 o 
  -4  25   3        1.40        9.91     14.86 o 
  -3  25   3       32.88       40.68     16.92 o 
  -2  25   3       28.26       27.29     12.35 o 
  -1  25   3       80.54       89.95     19.12 o 
   0  25   3        0.20       25.97     16.42 o 
   1  25   3        6.96        7.73     15.58 o 
   2  25   3        9.29        9.87     15.35 o 
   3  25   3       28.58       38.69     20.65 o 
   4  25   3        2.94       36.98     21.09 o 
   5  25   3       30.84       24.38     14.53 o 
   6  25   3        0.07      -17.60     19.16 o 
   7  25   3        4.88       19.22     24.45 o 
  -7  26   3       10.69       20.39     12.12 o 
  -6  26   3       32.86       12.32     22.76 o 
  -5  26   3        8.36       23.23     18.74 o 
  -4  26   3       60.76       34.81     19.15 o 
  -3  26   3       11.64       -1.28     19.80 o 
  -2  26   3       27.14       26.71     15.58 o 
  -1  26   3       24.37       30.26     17.74 o 
   0  26   3       59.76       36.61     16.51 o 
   1  26   3       40.32       26.60     20.29 o 
   2  26   3       18.07       29.82     20.57 o 
   3  26   3       31.87       46.72     24.52 o 
   4  26   3       12.89       25.86     20.42 o 
   5  26   3        1.49       20.38     20.17 o 
   6  26   3       26.45       21.22     22.09 o 
   7  26   3        1.10       36.30     27.99 o 
  -7  27   3        2.31        8.59     16.68 o 
  -6  27   3       60.02       50.37     21.68 o 
  -5  27   3       11.89        6.41     16.52 o 
  -4  27   3       33.42       34.89     21.71 o 
  -3  27   3       49.99       44.71     19.83 o 
  -2  27   3       80.99       49.95     21.36 o 
  -1  27   3       77.13       84.67     23.58 o 
   0  27   3      109.31      187.83     32.46 o 
   1  27   3       87.82       70.23     18.47 o 
   2  27   3       27.68       44.59     25.47 o 
   3  27   3       18.06       38.34     23.85 o 
   4  27   3        3.43       21.75     20.91 o 
   5  27   3        0.09       21.92     21.26 o 
   6  27   3        1.38       31.27     37.62 o 
  -6  28   3        0.42        6.28     28.15 o 
  -5  28   3       29.36       15.52     27.44 o 
  -4  28   3        0.03       19.31     37.33 o 
  -3  28   3        9.09        4.24     27.74 o 
  -2  28   3       15.35       12.42     25.38 o 
  -1  28   3        2.31       17.90     28.79 o 
   0  28   3       40.15       58.13     30.00 o 
   1  28   3       23.19       52.21     31.55 o 
   2  28   3       20.86       26.42     35.80 o 
   3  28   3        0.71       20.44     20.29 o 
   4  28   3       27.73       62.18     32.00 o 
   5  28   3        0.79       39.83     38.34 o 
  -4  29   3        2.23       14.81     27.75 o 
  -3  29   3        9.82        3.94     27.64 o 
  -2  29   3        0.20      -22.32     25.47 o 
  -1  29   3       33.40       47.46     32.24 o 
   0  29   3        0.03        0.68     27.88 o 
   1  29   3       22.80       23.31     28.83 o 
   2  29   3        7.27       47.53     33.63 o 
   3  29   3       10.00        7.10     27.58 o 
  -2  30   3       15.53       21.87     27.63 o 
  -1  30   3        0.78        9.30     27.06 o 
   0  30   3       10.44       23.38     28.45 o 
   1  30   3        1.68       -0.42     29.36 o 
   2  30   3       18.30       21.81     46.42 o 
 -14   0   4        0.14        7.83     38.02 o 
 -13   0   4      205.35      206.91     55.43 o 
 -12   0   4       50.18       40.99     39.75 o 
 -11   0   4      406.49      429.69     43.32 o 
 -10   0   4       33.81      125.09     21.46 o 
  -9   0   4     1038.98     1007.79     51.39 o 
  -8   0   4      433.26      408.59     37.91 o 
  -7   0   4     2344.90     2416.76     68.93 o 
  -6   0   4     1748.33     1657.24     50.28 o 
  -5   0   4     4176.29     3553.26     77.08 o 
  -3   0   4    16702.33    16705.93    450.71 o 
  -2   0   4      209.16      175.86     21.28 o 
  -1   0   4      609.15      624.83     43.32 o 
   0   0   4      364.67      466.51     21.50 o 
   1   0   4     1275.45     1341.51     32.29 o 
   2   0   4      707.48      914.90     29.37 o 
   3   0   4       23.45       18.51     17.29 o 
   4   0   4     4780.21     5131.94    106.92 o 
   5   0   4      101.85      129.93     19.16 o 
   6   0   4     2946.23     2626.09     54.30 o 
   7   0   4       67.44       72.59     51.63 o 
   8   0   4      299.85      306.12     66.43 o 
   9   0   4       22.73        2.75     29.65 o 
  10   0   4      811.59      795.10     65.46 o 
  11   0   4        0.98       41.96     34.23 o 
  12   0   4        0.74       42.70     27.09 o 
  13   0   4       14.29       -0.73     49.42 o 
 -14   1   4       66.24       68.74     16.81 o 
 -13   1   4       44.21       45.18     28.51 o 
 -12   1   4      387.74      474.45     44.18 o 
 -11   1   4        3.88        9.75      8.70 o 
 -10   1   4      344.01      327.65     25.57 o 
  -9   1   4       41.23       38.00     11.79 o 
  -8   1   4      773.94      707.40     39.86 o 
  -7   1   4     1650.05     1489.18     38.30 o 
  -6   1   4     1552.95     1705.34     36.92 o 
  -5   1   4      589.82     1108.19     32.17 o 
  -3   1   4      306.52      275.78     21.65 o 
  -2   1   4     4935.91     5459.39     48.35 o 
  -1   1   4      165.46      121.16      9.18 o 
   0   1   4     2678.94     2846.38     37.91 o 
   1   1   4        0.72       17.66      5.98 o 
   2   1   4      500.60      585.49     19.56 o 
   3   1   4        7.72        9.34      8.81 o 
   4   1   4      353.72      354.90     16.41 o 
   5   1   4      245.05      205.54     17.05 o 
   6   1   4      200.00      183.42     13.16 o 
   7   1   4      225.81      285.53     29.34 o 
   8   1   4        3.95       12.01     20.59 o 
   9   1   4      110.88       49.54     22.40 o 
  10   1   4        8.58       64.10     24.96 o 
  11   1   4       46.94       35.49     20.53 o 
  12   1   4       34.64       13.58     22.53 o 
  13   1   4       20.18       47.91     27.50 o 
 -14   2   4       12.39       13.91     13.26 o 
 -13   2   4        0.36       32.24     22.88 o 
 -12   2   4        2.16       10.96     14.49 o 
 -11   2   4       36.88       31.58     10.50 o 
 -10   2   4       22.35       42.43     20.37 o 
  -9   2   4       20.14       32.55      8.85 o 
  -8   2   4        0.27        7.33      8.43 o 
  -7   2   4      900.02      766.51     46.76 o 
  -6   2   4       47.86       37.12     12.87 o 
  -5   2   4     1896.42     2255.63     45.77 o 
  -4   2   4      208.96      137.00     21.96 o 
  -3   2   4     2555.91     2379.32     41.37 o 
  -2   2   4      435.62      422.66     18.52 o 
  -1   2   4       60.55      101.11      8.18 o 
   0   2   4      770.92      683.97     25.32 o 
   1   2   4      329.05      319.36     13.17 o 
   2   2   4       46.70       47.74      8.18 o 
   3   2   4        0.82        8.93      4.84 o 
   5   2   4      736.00      809.22     27.34 o 
   6   2   4      129.09      151.67     16.81 o 
   7   2   4       63.98       62.46     15.36 o 
   8   2   4      251.25      290.09     33.61 o 
   9   2   4       80.82       62.55     23.60 o 
  10   2   4        7.51       46.73     24.41 o 
  11   2   4       18.45       25.65     25.60 o 
  12   2   4        0.08       14.35     17.36 o 
  13   2   4        6.84        2.78     29.08 o 
 -14   3   4       22.43       47.10     24.26 o 
 -13   3   4        7.56      -11.32     19.71 o 
 -12   3   4       85.54       95.09     19.48 o 
 -11   3   4        2.08       17.84     13.85 o 
 -10   3   4        5.80       19.59      5.75 o 
  -9   3   4      160.90      174.39     17.44 o 
  -8   3   4       32.48       49.35     11.04 o 
  -7   3   4       53.97       41.06     10.88 o 
  -6   3   4      262.80      297.51     36.08 o 
  -5   3   4     5914.28     6292.38     93.00 o 
  -4   3   4      921.67     1046.04     29.82 o 
  -3   3   4     1632.98     1257.72     24.82 o 
  -2   3   4     1566.30     1600.45     45.18 o 
  -1   3   4     5363.02     5723.25     51.47 o 
   0   3   4        7.92       45.27     19.34 o 
   2   3   4     2335.83     2287.56     34.24 o 
   3   3   4     3041.40     3145.30     44.61 o 
   4   3   4     1314.41     1050.47     58.94 o 
   5   3   4     1942.38     2065.87     41.46 o 
   6   3   4        8.21       15.32      9.80 o 
   7   3   4      815.48      794.41     33.49 o 
   8   3   4      245.56      272.84     30.84 o 
   9   3   4      440.14      382.75     33.12 o 
  10   3   4        4.64       30.24     22.57 o 
  11   3   4       79.92       47.43     23.71 o 
  12   3   4        0.18       13.11     25.69 o 
  13   3   4        6.24       34.31     19.20 o 
 -14   4   4        0.02        3.97     14.24 o 
 -13   4   4       70.79       64.84     17.12 o 
 -12   4   4        4.97       25.18     24.17 o 
 -11   4   4      120.59      116.00     18.82 o 
 -10   4   4       78.27      272.59     21.05 o 
  -9   4   4       22.31        2.76      7.75 o 
  -8   4   4       79.96       69.11     13.57 o 
  -7   4   4      414.18      453.95     29.49 o 
  -5   4   4      281.95      312.14     20.52 o 
  -4   4   4      164.01      180.46     18.16 o 
   0   4   4     9215.91    10549.13     96.38 o 
   1   4   4     1210.05     1393.03     31.75 o 
   2   4   4      384.04      350.46     16.56 o 
   3   4   4      780.20      753.65     21.88 o 
   4   4   4     6014.09     6254.29    104.75 o 
   5   4   4      771.97     1049.11     46.32 o 
   6   4   4     1783.54     1591.35     35.10 o 
   7   4   4      727.04      661.44     31.46 o 
   8   4   4      348.39      329.38     30.91 o 
   9   4   4      138.04      150.40     25.47 o 
  10   4   4      179.87      192.18     29.79 o 
  11   4   4        5.25       22.20     24.74 o 
  12   4   4        5.83       37.35     24.37 o 
  13   4   4       19.92       39.67     33.59 o 
 -14   5   4        5.67        9.77     20.23 o 
 -13   5   4        2.12       33.92     19.38 o 
 -12   5   4      211.73      168.91     39.48 o 
 -11   5   4        9.32       -0.24     12.83 o 
 -10   5   4      189.86      160.63     16.96 o 
  -9   5   4        2.68       17.22     13.28 o 
  -8   5   4      753.46      688.29     37.27 o 
  -7   5   4      208.14      163.55     14.32 o 
  -6   5   4       24.62       46.08     20.93 o 
  -4   5   4       11.25        5.69      7.91 o 
  -3   5   4     3634.14     3391.89     95.49 o 
  -2   5   4     6797.67     6946.30     85.77 o 
  -1   5   4     4461.17     4959.29     79.48 o 
   0   5   4       59.38      102.77     29.24 o 
   1   5   4       72.14      123.68     28.90 o 
   2   5   4       20.44       11.70      7.09 o 
   3   5   4     2770.54     3355.39     49.01 o 
   4   5   4     2417.20     2536.19     50.65 o 
   5   5   4     1108.50     1112.21     76.07 o 
   6   5   4       21.01        6.24      8.46 o 
   7   5   4      200.79      212.01     22.08 o 
   8   5   4       10.31        1.03     20.58 o 
   9   5   4      368.06      367.86     36.48 o 
  10   5   4        8.81       49.36     22.40 o 
  11   5   4       66.79       31.85     23.93 o 
  12   5   4        0.11       33.04     25.66 o 
  13   5   4       11.70       13.43     24.46 o 
 -14   6   4       37.34       42.74     21.50 o 
 -13   6   4        4.68       38.54     13.66 o 
 -12   6   4       91.16       87.16     18.70 o 
 -11   6   4       11.03       24.48     12.51 o 
 -10   6   4        3.19        4.84     10.31 o 
  -9   6   4       60.37       62.25     13.50 o 
  -8   6   4      121.68      121.16     13.59 o 
  -7   6   4      113.32      143.80     17.33 o 
  -6   6   4       15.98       16.55     31.92 o 
  -5   6   4      390.44      362.39     22.00 o 
  -4   6   4       60.74       61.51     10.34 o 
  -3   6   4      870.30      799.91     25.10 o 
  -2   6   4        7.00       -8.00     12.45 o 
  -1   6   4       23.20       99.07     41.02 o 
   0   6   4        2.41        5.73      6.87 o 
   1   6   4     7054.13     7587.74    119.06 o 
   2   6   4      218.81      282.16     19.85 o 
   3   6   4      115.13      122.02     15.14 o 
   4   6   4     3596.29     3868.10     67.35 o 
   5   6   4        9.65       14.70     10.62 o 
   6   6   4        1.74       17.18     14.21 o 
   7   6   4       13.40        0.88     14.15 o 
   8   6   4      179.65      149.81     25.23 o 
   9   6   4       52.79       76.80     16.96 o 
  10   6   4        7.16       -1.02     20.28 o 
  11   6   4        0.77       16.06     27.01 o 
  12   6   4        3.23       63.92     40.84 o 
  13   6   4        1.71       18.27     23.77 o 
 -14   7   4       69.46       45.11     17.32 o 
 -13   7   4        0.59        8.69     19.48 o 
 -12   7   4       93.33      108.91     22.35 o 
 -11   7   4        0.12       36.19     13.80 o 
 -10   7   4      203.80      191.91     21.51 o 
  -9   7   4      213.66      238.30     25.78 o 
  -8   7   4        2.62       15.14     12.27 o 
  -7   7   4      597.84      391.58     69.54 o 
  -6   7   4      232.31      178.39     24.50 o 
  -5   7   4      635.78     1108.57     26.57 o 
  -4   7   4      602.74      506.28     21.56 o 
  -3   7   4     1161.96     1004.44     26.29 o 
  -2   7   4     1055.40     1028.98     26.87 o 
  -1   7   4      389.31      431.28     28.83 o 
   0   7   4      287.30      292.12     14.64 o 
   1   7   4        1.30       33.69     17.79 o 
   2   7   4       27.47       24.38      8.52 o 
   3   7   4     1194.24     1105.66     27.05 o 
   4   7   4      109.70      105.17     16.25 o 
   5   7   4     1252.93     1338.57     36.29 o 
   6   7   4        0.05       11.54     15.13 o 
   7   7   4       29.89       22.88     14.85 o 
   8   7   4      249.09      198.41     21.38 o 
   9   7   4      210.86      181.04     29.39 o 
  10   7   4        4.29       34.85     21.49 o 
  11   7   4       14.54       39.33     24.44 o 
  12   7   4        2.67       19.83     22.16 o 
  13   7   4        3.68       30.01     24.69 o 
 -14   8   4        1.22       45.37     23.50 o 
 -13   8   4       86.74       75.26     22.04 o 
 -12   8   4       30.15        4.47     16.90 o 
 -11   8   4        5.98       19.92     12.25 o 
 -10   8   4        6.78       60.84     11.13 o 
  -9   8   4       12.51       15.61     10.86 o 
  -8   8   4       20.83       16.12     11.91 o 
  -7   8   4       25.86       50.66     13.33 o 
  -6   8   4     3280.74     3229.77     59.11 o 
  -5   8   4      358.09      462.17     28.33 o 
  -4   8   4     6264.25     6493.56    102.18 o 
  -3   8   4     3375.65     3570.66     76.35 o 
  -2   8   4     6737.06     6485.40     88.15 o 
  -1   8   4    11491.63    12536.38    211.04 o 
   0   8   4     3840.08     4435.82     55.48 o 
   1   8   4     3479.08     5174.85     69.52 o 
   2   8   4      214.97      135.74     13.80 o 
   3   8   4     3164.80     3333.78     58.66 o 
   4   8   4      700.77      891.58     30.50 o 
   5   8   4       65.36       40.87     11.55 o 
   6   8   4      171.77      175.89     21.09 o 
   7   8   4      110.93       92.52     17.73 o 
   8   8   4      470.26      472.29     28.13 o 
   9   8   4       29.60       44.27     21.80 o 
  10   8   4       91.38       89.50     24.26 o 
  11   8   4       12.46       26.70     21.23 o 
  12   8   4       18.90       70.34     34.98 o 
 -13   9   4        3.69      -17.92     17.92 o 
 -12   9   4       47.82       37.96     17.75 o 
 -11   9   4       21.60       35.41     16.06 o 
 -10   9   4       89.69       83.10     11.82 o 
  -9   9   4       50.72       49.64     14.78 o 
  -8   9   4       21.21       22.89      9.89 o 
  -7   9   4     1176.27     1054.72    356.18 o 
  -6   9   4      358.69      365.90     22.03 o 
  -5   9   4      242.72      368.22     26.70 o 
  -4   9   4       45.96       79.58     21.81 o 
  -3   9   4     1456.84     1325.98     43.75 o 
  -2   9   4     2179.53     2143.12     42.26 o 
  -1   9   4     3241.98     3749.16    137.62 o 
   0   9   4     1222.56     1217.33     23.84 o 
   1   9   4     2323.09     2694.08     56.19 o 
   2   9   4      466.78      468.68     35.29 o 
   3   9   4     2008.62     2219.24     45.95 o 
   4   9   4       14.55        8.79      8.13 o 
   5   9   4      697.72      629.57     30.19 o 
   6   9   4       32.51       13.33      9.76 o 
   7   9   4      224.57      199.55     24.87 o 
   8   9   4        6.20        5.53     13.57 o 
   9   9   4      252.30      235.15     30.48 o 
  10   9   4        1.49       28.67     19.99 o 
  11   9   4        1.97        7.67     20.63 o 
  12   9   4        0.00       -8.85     21.45 o 
 -13  10   4        6.92       11.03     35.23 o 
 -12  10   4       52.99       48.63     18.57 o 
 -11  10   4       43.22       64.90     16.78 o 
 -10  10   4       22.15       14.18      8.67 o 
  -9  10   4      258.26      340.50     24.09 o 
  -8  10   4      308.65      259.79     18.24 o 
  -7  10   4       46.68       13.59     17.11 o 
  -6  10   4      717.05      903.24     29.37 o 
  -5  10   4        1.08       -0.42      8.21 o 
  -4  10   4       68.42       81.18     15.59 o 
  -3  10   4     1001.87     1039.10     48.77 o 
  -2  10   4      660.56      602.64     32.30 o 
  -1  10   4     4323.81     4249.60    147.30 o 
   0  10   4        8.65       10.84      7.81 o 
   1  10   4     1897.92     2275.70     81.78 o 
   2  10   4      536.39      515.82     22.80 o 
   3  10   4        9.91       21.93      7.94 o 
   4  10   4       12.15       -1.04     10.94 o 
   5  10   4     1228.89     1281.32     36.99 o 
   6  10   4       78.80       62.11     21.52 o 
   7  10   4       50.56       25.02     15.55 o 
   8  10   4        0.03        7.03     15.52 o 
   9  10   4        0.91       30.35     18.31 o 
  10  10   4        5.83       13.04     21.65 o 
  11  10   4       34.92       46.17     26.24 o 
  12  10   4        5.78       16.66     18.86 o 
 -13  11   4        2.18       39.73     19.00 o 
 -12  11   4       98.00       83.48     26.84 o 
 -11  11   4       30.95       38.48     12.86 o 
 -10  11   4       91.52       72.87     13.44 o 
  -9  11   4       30.68       36.00     11.53 o 
  -8  11   4      695.39      706.04     30.52 o 
  -7  11   4       55.29       65.15     17.00 o 
  -6  11   4      164.84      168.00     15.03 o 
  -5  11   4     1485.08     1344.09     31.34 o 
  -4  11   4     1407.92     1358.01     25.02 o 
  -3  11   4       83.23       85.66     14.97 o 
  -2  11   4     3758.68     3966.09     85.44 o 
  -1  11   4       66.34      153.39     53.73 o 
   0  11   4      292.94      220.88     21.10 o 
   1  11   4     1676.48     1682.19     37.85 o 
   2  11   4       46.59       43.39     12.88 o 
   3  11   4      289.43      210.84     18.72 o 
   4  11   4       51.41       44.08     18.25 o 
   5  11   4       41.28       58.18     12.96 o 
   6  11   4       52.86       51.21     11.14 o 
   7  11   4      218.23      205.21     24.36 o 
   8  11   4        3.57       -8.25     13.48 o 
   9  11   4       81.04      108.10     21.98 o 
  10  11   4      101.85       98.95     26.21 o 
  11  11   4       11.01       26.64     20.05 o 
  12  11   4        0.03       32.15     29.92 o 
 -13  12   4       72.92       53.17     31.20 o 
 -12  12   4       44.72       66.71     35.77 o 
 -11  12   4      233.40      191.81     31.08 o 
 -10  12   4        7.83        7.13     10.81 o 
  -9  12   4      426.44      411.52     24.69 o 
  -8  12   4      199.34      177.94     16.87 o 
  -7  12   4      337.57      269.18     23.74 o 
  -6  12   4      662.08      674.65     23.86 o 
  -5  12   4     1682.14     1668.87     40.25 o 
  -4  12   4      162.07      185.72     17.64 o 
  -3  12   4     1439.61     1408.51     33.19 o 
  -2  12   4      195.68      156.69     21.66 o 
  -1  12   4     1058.75      971.50     22.54 o 
   0  12   4       54.32       35.35     10.34 o 
   1  12   4       92.39      130.66     21.74 o 
   2  12   4      190.79      188.52     16.48 o 
   3  12   4      385.00      352.19     23.36 o 
   4  12   4     1363.50     1462.88     43.18 o 
   5  12   4        1.38        7.86     12.36 o 
   6  12   4      147.01      133.25     17.03 o 
   7  12   4       80.31       75.51     17.20 o 
   8  12   4      279.82      176.63     54.74 o 
   9  12   4        0.01        6.57     18.71 o 
  10  12   4       75.66       65.12     25.54 o 
  11  12   4       33.51       39.52     17.44 o 
  12  12   4       24.00       22.03     21.54 o 
 -13  13   4        1.76       23.31     36.18 o 
 -12  13   4       71.04      107.60     27.18 o 
 -11  13   4       36.16       43.44     16.79 o 
 -10  13   4      154.52      242.75     25.68 o 
  -9  13   4       80.77       83.20     17.41 o 
  -8  13   4      381.15      350.72     25.82 o 
  -7  13   4        0.64       18.83     14.13 o 
  -6  13   4     1662.41     1914.99     80.58 o 
  -5  13   4        0.21       58.74     15.48 o 
  -4  13   4      186.55      215.36     19.09 o 
  -3  13   4       63.93       44.75     11.88 o 
  -2  13   4     1060.12     1086.85     30.64 o 
  -1  13   4      437.85      417.83     21.86 o 
   0  13   4      583.89      672.89     19.94 o 
   1  13   4        7.70        8.63     10.09 o 
   2  13   4      196.64      236.35     22.78 o 
   3  13   4        9.68       12.54     10.60 o 
   4  13   4       20.12       29.86     11.75 o 
   5  13   4      247.32      194.40     19.03 o 
   6  13   4      153.71      125.93     16.86 o 
   7  13   4      211.13      190.09     23.43 o 
   8  13   4        0.23       14.00     16.71 o 
   9  13   4      177.84      182.22     30.93 o 
  10  13   4        7.91       36.86     16.38 o 
  11  13   4        0.32       10.69     22.72 o 
  12  13   4        0.13        7.79     19.95 o 
 -12  14   4       24.57       14.95     36.11 o 
 -11  14   4        3.67       19.03     15.89 o 
 -10  14   4        9.35       10.85     15.06 o 
  -9  14   4      123.97      145.79     20.81 o 
  -8  14   4       16.80        1.01     12.75 o 
  -7  14   4        0.67       23.23     12.46 o 
  -6  14   4      495.39      576.07     32.08 o 
  -5  14   4      591.15      591.97     29.05 o 
  -4  14   4      133.53      102.96     15.33 o 
  -3  14   4       33.93       49.43     12.89 o 
  -2  14   4     1462.90     1375.15     39.15 o 
  -1  14   4        0.35       10.28     12.83 o 
   0  14   4       50.30       31.94      7.51 o 
   1  14   4       17.58       20.24     12.21 o 
   2  14   4        3.95       30.80     12.98 o 
   3  14   4      141.06      104.51     23.79 o 
   4  14   4      357.08      387.40     27.52 o 
   5  14   4        9.69       30.97     12.86 o 
   6  14   4       85.17       81.67     16.18 o 
   7  14   4       19.80       20.64     14.06 o 
   8  14   4        2.71       -2.90     15.16 o 
   9  14   4       28.56       34.19     17.94 o 
  10  14   4        3.20       26.91     15.83 o 
  11  14   4       13.54       34.38     18.55 o 
 -12  15   4       43.90       44.32     37.32 o 
 -11  15   4        3.03       -4.79     16.70 o 
 -10  15   4       41.02       68.59     15.80 o 
  -9  15   4        0.12       -6.88     15.71 o 
  -8  15   4       17.65       15.45     16.60 o 
  -7  15   4      106.12       75.22     17.49 o 
  -6  15   4       63.75       50.67     16.00 o 
  -5  15   4      118.43      161.49     19.35 o 
  -4  15   4       61.21       46.62     15.32 o 
  -3  15   4       53.51       60.94     13.32 o 
  -2  15   4      764.18      701.43     30.41 o 
  -1  15   4      124.83      108.36     16.16 o 
   0  15   4       18.28       23.28     12.89 o 
   1  15   4       80.33      111.11     13.35 o 
   2  15   4      311.00      288.77     18.19 o 
   3  15   4       45.27       49.88     16.43 o 
   4  15   4      397.47      413.35     25.30 o 
   5  15   4      449.31      486.14     28.80 o 
   6  15   4       28.43       27.51     13.77 o 
   7  15   4       27.79       30.64     14.66 o 
   8  15   4       68.16       74.80     17.09 o 
   9  15   4       83.70       76.33     18.40 o 
  10  15   4        0.21       19.70     19.45 o 
  11  15   4        2.07       15.15     17.53 o 
 -12  16   4        3.46       15.95     33.19 o 
 -11  16   4       68.35       47.13     27.62 o 
 -10  16   4        2.97       32.47     16.53 o 
  -9  16   4       71.29       61.62     17.78 o 
  -8  16   4       27.43       26.63     14.21 o 
  -7  16   4      129.80      106.61     19.72 o 
  -6  16   4      323.37      252.76     24.31 o 
  -5  16   4      146.48      126.80     16.69 o 
  -4  16   4      961.59      961.65     43.64 o 
  -3  16   4      211.20      207.72     20.00 o 
  -2  16   4     1164.87     1251.47     47.15 o 
  -1  16   4       93.85       60.60     14.17 o 
   0  16   4      145.64      167.63     18.82 o 
   1  16   4       84.51       64.61     12.73 o 
   2  16   4      777.45      866.55     79.09 o 
   3  16   4       77.63      106.56     17.84 o 
   4  16   4      553.80      449.38     69.03 o 
   5  16   4        9.31       58.83     14.68 o 
   6  16   4      344.61      318.66     25.92 o 
   7  16   4        0.26       16.22     19.55 o 
   8  16   4      352.73      362.31     32.97 o 
   9  16   4        6.39       25.63     20.79 o 
  10  16   4      217.37      168.11     28.79 o 
  11  16   4        1.43       26.30     22.17 o 
 -12  17   4       30.76       50.76     35.82 o 
 -11  17   4        3.58       29.70     17.84 o 
 -10  17   4       28.06       18.20     18.44 o 
  -9  17   4       56.78       66.27     20.87 o 
  -8  17   4       33.83       14.71     14.36 o 
  -7  17   4       65.97       91.62     17.64 o 
  -6  17   4      114.76       95.74     17.97 o 
  -5  17   4       18.62      209.18     21.35 o 
  -4  17   4       10.40       -0.56     13.90 o 
  -3  17   4       73.86       79.01     15.76 o 
  -2  17   4        3.39       10.18     16.03 o 
  -1  17   4      447.49      486.92     45.63 o 
   0  17   4       24.34       25.31     16.16 o 
   1  17   4     1160.71     1179.53     46.83 o 
   2  17   4      605.08      568.57     28.25 o 
   3  17   4      595.93      639.96     27.68 o 
   4  17   4       58.82       27.64     13.44 o 
   5  17   4      494.92      427.84     23.80 o 
   6  17   4       56.29       65.75     15.73 o 
   7  17   4      112.48       76.00     19.73 o 
   8  17   4       21.72       28.82     17.97 o 
   9  17   4       76.76       68.62     16.22 o 
  10  17   4        0.29       17.28     22.02 o 
 -11  18   4        0.05       26.03     25.17 o 
 -10  18   4        6.30        9.20     22.17 o 
  -9  18   4        3.59       46.23     18.72 o 
  -8  18   4        6.33        1.70     15.71 o 
  -7  18   4       37.22       33.59     14.71 o 
  -6  18   4      131.80      105.55     19.98 o 
  -5  18   4       80.94      115.85     17.39 o 
  -4  18   4       92.73       80.20     18.04 o 
  -3  18   4       33.27       47.00     17.71 o 
  -2  18   4      142.41      166.97     20.85 o 
  -1  18   4        0.10        1.93     14.08 o 
   0  18   4       78.55      100.99     18.78 o 
   1  18   4       43.07       59.69     17.57 o 
   2  18   4        9.40       -8.39     13.96 o 
   3  18   4       44.10       35.48     13.63 o 
   4  18   4       44.68       83.24     17.40 o 
   5  18   4       37.11       44.09     15.56 o 
   6  18   4        0.07       12.89     13.25 o 
   7  18   4        0.02       -8.91     16.04 o 
   8  18   4       26.57       21.02     16.61 o 
   9  18   4        0.00       20.71     17.78 o 
  10  18   4        4.83       20.46     15.16 o 
 -11  19   4        1.77       14.73     28.23 o 
 -10  19   4        0.26       14.46     22.33 o 
  -9  19   4        0.06       16.23     19.41 o 
  -8  19   4       13.69       40.66     21.54 o 
  -7  19   4        3.90        8.52     15.40 o 
  -6  19   4       15.22       24.32     12.48 o 
  -5  19   4        2.85       21.40     12.44 o 
  -4  19   4        6.96       -0.32     13.79 o 
  -3  19   4        8.31       20.16     16.79 o 
  -2  19   4       47.97       26.53     14.95 o 
  -1  19   4      163.87      158.19     19.37 o 
   0  19   4       96.97       91.77     19.09 o 
   1  19   4        7.10       19.32     18.96 o 
   2  19   4      250.49      160.52     52.15 o 
   3  19   4      101.66      113.30     16.57 o 
   4  19   4       17.68       17.14     13.81 o 
   5  19   4      334.38      379.55     25.35 o 
   6  19   4        3.81       26.89     13.98 o 
   7  19   4       13.15       17.94     16.29 o 
   8  19   4       52.16       48.02     15.71 o 
   9  19   4       13.92       11.44     13.01 o 
  10  19   4        0.82        6.84     15.43 o 
 -10  20   4        3.42      -31.12     31.12 o 
  -9  20   4       21.85       12.76     16.95 o 
  -8  20   4       28.21       24.39     18.45 o 
  -7  20   4       90.77      101.73     24.01 o 
  -6  20   4       34.93       16.08     13.35 o 
  -5  20   4       78.64       63.63     16.72 o 
  -4  20   4       82.73       87.98     25.41 o 
  -3  20   4       28.80       22.93     14.67 o 
  -2  20   4      498.25      551.29     30.46 o 
  -1  20   4       20.07       16.88     15.30 o 
   0  20   4      427.35      463.52     30.70 o 
   1  20   4       37.07       25.91     18.38 o 
   2  20   4      901.87     1016.48     45.09 o 
   3  20   4       28.66       18.18     16.56 o 
   4  20   4      295.71      260.72     23.37 o 
   5  20   4       37.26       61.41     16.86 o 
   6  20   4      143.20      163.86     19.10 o 
   7  20   4        7.83        4.77     16.31 o 
   8  20   4       94.52       89.90     20.95 o 
   9  20   4       11.87       -2.45     21.99 o 
 -10  21   4        5.35       16.04     26.97 o 
  -9  21   4        6.13       27.16     37.26 o 
  -8  21   4        0.57       -5.13     16.29 o 
  -7  21   4        0.17        3.82     20.01 o 
  -6  21   4       26.96       26.12     21.86 o 
  -5  21   4      318.69      333.57     40.09 o 
  -4  21   4       30.85       36.18     17.88 o 
  -3  21   4      352.64      314.53     26.32 o 
  -2  21   4       30.58       16.31     15.74 o 
  -1  21   4      144.17       80.17     19.29 o 
   0  21   4       68.58       49.04     15.43 o 
   1  21   4      289.63      281.07     49.51 o 
   2  21   4       31.98       13.40     18.65 o 
   3  21   4       78.03       89.36     18.92 o 
   4  21   4       13.06        1.04     15.69 o 
   5  21   4       47.92       26.64     15.90 o 
   6  21   4       94.37       65.05     16.65 o 
   7  21   4       37.18       26.48     17.02 o 
   8  21   4        1.05        0.47     15.77 o 
   9  21   4       14.26       28.86     28.80 o 
  -9  22   4        6.16       26.09     23.20 o 
  -8  22   4        8.52       36.28     21.63 o 
  -7  22   4        7.84       26.26     18.55 o 
  -6  22   4       12.27       21.92     14.87 o 
  -5  22   4        3.68       17.67     16.82 o 
  -4  22   4        0.35       20.18     20.61 o 
  -3  22   4        2.06       28.59     23.54 o 
  -2  22   4        0.08       -1.81     16.31 o 
  -1  22   4       19.50       36.46     18.25 o 
   0  22   4       24.94       13.19     15.52 o 
   1  22   4      362.76      273.82     80.54 o 
   2  22   4       14.37       23.46     17.38 o 
   3  22   4      115.26      128.50     20.79 o 
   4  22   4       55.64       63.01     17.45 o 
   5  22   4        6.85       30.81     16.00 o 
   6  22   4        0.06       13.77     14.81 o 
   7  22   4        0.42       21.46     18.95 o 
   8  22   4        5.09        8.01     16.04 o 
  -9  23   4        0.53       -1.57     25.37 o 
  -8  23   4       33.02       51.29     21.98 o 
  -7  23   4        8.64       24.63     18.40 o 
  -6  23   4       12.01       29.58     28.59 o 
  -5  23   4       30.10       37.78     17.59 o 
  -4  23   4        3.38        1.98     20.88 o 
  -3  23   4        2.09      -14.78     20.10 o 
  -2  23   4      160.56      177.37     29.84 o 
  -1  23   4       16.67        7.88     14.95 o 
   0  23   4       22.23       17.73     15.68 o 
   1  23   4       29.24        3.58     15.58 o 
   2  23   4       72.11      102.11     19.57 o 
   3  23   4        8.44        1.45     15.48 o 
   4  23   4        3.70       12.86     15.13 o 
   5  23   4        0.35       -9.91     13.85 o 
   6  23   4        9.03        4.61     14.58 o 
   7  23   4        0.55        9.23     26.37 o 
   8  23   4        3.13       19.48     24.05 o 
  -8  24   4       21.29       39.18     22.94 o 
  -7  24   4       59.39       63.38     22.07 o 
  -6  24   4       69.93       45.85     22.97 o 
  -5  24   4      144.74      183.64     31.33 o 
  -4  24   4       25.76       37.34     19.14 o 
  -3  24   4      103.20      106.20     24.97 o 
  -2  24   4       77.55       85.16     22.42 o 
  -1  24   4      207.90      225.43     36.11 o 
   0  24   4       83.69       73.56     21.58 o 
   1  24   4      107.63       67.90     31.72 o 
   2  24   4       13.79       24.32     20.34 o 
   3  24   4      105.85       96.06     19.67 o 
   4  24   4       39.91       30.89     17.36 o 
   5  24   4        0.62       15.64     15.03 o 
   6  24   4        4.58       -2.11     29.27 o 
   7  24   4        2.83       13.99     27.22 o 
  -8  25   4       34.31       62.72     23.16 o 
  -7  25   4        7.84      -11.34     17.69 o 
  -6  25   4       70.87       51.56     19.34 o 
  -5  25   4        5.23       29.96     22.46 o 
  -4  25   4       63.74       40.13     24.68 o 
  -3  25   4        0.09       18.34     19.23 o 
  -2  25   4       21.99       38.94     20.85 o 
  -1  25   4        0.28        9.89     19.77 o 
   0  25   4       66.32       58.21     21.21 o 
   1  25   4        3.54       28.10     21.76 o 
   2  25   4       16.43       24.07     25.53 o 
   3  25   4        3.39       10.16     15.20 o 
   4  25   4       18.51       42.21     31.82 o 
   5  25   4        2.86       15.95     18.49 o 
   6  25   4        1.13       38.96     34.67 o 
   7  25   4        3.52       -2.20     50.43 o 
  -7  26   4       42.13       38.24     17.62 o 
  -6  26   4        3.76       21.30     22.64 o 
  -5  26   4       53.75       56.94     21.68 o 
  -4  26   4        7.23       15.43     17.52 o 
  -3  26   4       15.72        1.86     16.10 o 
  -2  26   4       47.82       27.82     24.03 o 
  -1  26   4        8.52       32.57     19.38 o 
   0  26   4       17.21       -6.02     18.41 o 
   1  26   4        1.68      -12.95     17.56 o 
   2  26   4        2.11        0.11     28.91 o 
   3  26   4        8.45      -21.27     25.69 o 
   4  26   4        3.27       23.50     30.22 o 
   5  26   4        0.15       14.59     29.15 o 
   6  26   4        1.06       -4.27     35.48 o 
  -6  27   4        1.41        7.23     17.19 o 
  -5  27   4       29.84       47.00     20.20 o 
  -4  27   4        0.71       -7.06     21.02 o 
  -3  27   4       41.73       33.70     17.70 o 
  -2  27   4       19.96       30.33     15.63 o 
  -1  27   4       47.96       33.84     29.24 o 
   0  27   4        0.88       39.61     30.28 o 
   1  27   4       16.78       31.10     32.19 o 
   2  27   4        1.65       32.71     29.23 o 
   3  27   4       15.34       14.12     26.39 o 
   4  27   4        4.56       -0.66     32.48 o 
   5  27   4        9.66       33.73     38.82 o 
  -5  28   4       18.80       37.45     32.06 o 
  -4  28   4       27.41       35.47     28.62 o 
  -3  28   4       12.81       53.92     28.76 o 
  -2  28   4       14.94       36.92     32.85 o 
  -1  28   4       29.70       65.89     32.45 o 
   0  28   4       27.13       43.33     30.13 o 
   1  28   4        5.33       57.55     33.84 o 
   2  28   4       11.82       -9.70     28.46 o 
   3  28   4        1.83        9.26     26.51 o 
   4  28   4       11.54       28.71     27.92 o 
  -3  29   4        0.13        9.34     28.10 o 
  -2  29   4        1.42       30.14     28.69 o 
  -1  29   4        5.23       11.09     28.40 o 
   0  29   4        6.77       33.69     34.09 o 
   1  29   4       25.86       38.45     29.28 o 
   2  29   4        2.41        0.38     27.50 o 
 -14   1   5       16.84       23.37     13.66 o 
 -13   1   5       13.28       -5.76     21.79 o 
 -12   1   5       71.30       60.76     18.00 o 
 -11   1   5       22.57       58.40     15.76 o 
 -10   1   5      272.28      272.80     22.53 o 
  -9   1   5       49.18       71.13     15.02 o 
  -8   1   5      600.88      556.64     43.87 o 
  -7   1   5      176.86      138.33     17.07 o 
  -6   1   5        0.59        7.00      8.79 o 
  -5   1   5       24.63       25.83     11.26 o 
  -4   1   5        6.40       14.19      9.40 o 
  -3   1   5      288.76      292.72     15.20 o 
  -2   1   5      734.32      735.67     21.91 o 
  -1   1   5     2534.60     2241.50     32.77 o 
   0   1   5        4.25       34.89      9.71 o 
   1   1   5        1.35        7.98     21.51 o 
   2   1   5     2656.39     2600.57     38.79 o 
   3   1   5     1981.99     1807.97     32.62 o 
   4   1   5      127.32       80.05     22.73 o 
   5   1   5     1221.84     1127.34     39.47 o 
   6   1   5       72.32       61.91     11.98 o 
   7   1   5       76.75       63.79     14.91 o 
   8   1   5      255.98      240.08     41.69 o 
   9   1   5      161.60      179.02     30.13 o 
  10   1   5       42.93       54.01     24.16 o 
  11   1   5        3.50        5.62     23.30 o 
  12   1   5        5.13       20.41     23.10 o 
 -14   2   5        5.41       46.03     29.06 o 
 -13   2   5      176.36      197.07     31.23 o 
 -12   2   5       12.18       23.00     10.45 o 
 -11   2   5      380.72      407.93     27.12 o 
 -10   2   5        7.64       48.89     15.79 o 
  -9   2   5      725.53      669.38     53.88 o 
  -8   2   5       40.84       66.41     13.61 o 
  -7   2   5      138.85      182.08     20.59 o 
  -6   2   5       82.54       56.71      9.47 o 
  -5   2   5      791.85      805.64     28.77 o 
  -4   2   5      839.87     1016.39     43.21 o 
  -3   2   5      158.99      163.98     11.32 o 
  -2   2   5     5480.61     5639.97     87.52 o 
  -1   2   5     2929.38     3140.80     54.93 o 
   0   2   5     2774.94     3318.46     38.26 o 
   1   2   5     1051.75     1346.57     27.50 o 
   2   2   5     1996.84     2086.06     39.48 o 
   3   2   5      800.11      772.42     23.41 o 
   5   2   5       56.85       57.67     17.35 o 
   6   2   5       66.68       51.52     12.90 o 
   7   2   5       95.72       99.98     29.25 o 
   8   2   5     1242.03     1273.94     53.14 o 
   9   2   5       68.40       67.41     28.36 o 
  10   2   5      187.56      208.00     34.04 o 
  11   2   5        0.30      -18.34     21.96 o 
  12   2   5       30.44       48.14     24.29 o 
 -14   3   5       42.16       50.46     27.02 o 
 -13   3   5        0.01       21.67     14.35 o 
 -12   3   5       95.38       78.95     18.47 o 
 -11   3   5       18.10       53.31     15.29 o 
 -10   3   5      381.30      369.88     29.04 o 
  -9   3   5        7.86       20.81      9.35 o 
  -8   3   5      417.77      411.56     38.36 o 
  -7   3   5      115.33       73.37     17.88 o 
  -6   3   5       74.04       82.49     17.40 o 
  -5   3   5     1621.93     1760.11     38.52 o 
  -4   3   5      173.25      159.63     13.62 o 
  -3   3   5      104.65       90.71      9.38 o 
  -2   3   5     2287.84     2274.38     38.96 o 
  -1   3   5       96.61       79.08     23.87 o 
   0   3   5      171.59      212.02     11.95 o 
   1   3   5     1266.84     1217.33     24.79 o 
   2   3   5      698.20      641.14     22.05 o 
   3   3   5       33.61       32.82      9.78 o 
   4   3   5      225.72      167.66     35.83 o 
   5   3   5        0.90      115.26     14.43 o 
   6   3   5        9.13       16.99      8.88 o 
   7   3   5       48.50       41.33     14.96 o 
   8   3   5        9.85        3.37     21.78 o 
   9   3   5      225.46      291.37     36.06 o 
  10   3   5       25.43       53.49     24.11 o 
  11   3   5        8.19       32.53     22.78 o 
  12   3   5        4.38       13.65     16.93 o 
 -14   4   5        0.68        6.20     19.63 o 
 -13   4   5        3.48       29.41     16.75 o 
 -12   4   5        0.08       21.01     12.55 o 
 -11   4   5       46.55       35.80     14.11 o 
 -10   4   5        0.12       19.42      8.85 o 
  -9   4   5        8.88        1.58      9.02 o 
  -8   4   5       20.75       25.31      8.74 o 
  -7   4   5      836.17      355.53    186.95 o 
  -6   4   5      101.17      104.63     21.58 o 
  -5   4   5     1903.91     2014.61     64.59 o 
  -4   4   5     1482.24     1923.56    114.30 o 
  -3   4   5      396.80      420.50     15.89 o 
  -2   4   5     1415.30     1440.03     35.12 o 
  -1   4   5     1351.26     1240.54     36.73 o 
   0   4   5     1513.42     1648.77     28.04 o 
   1   4   5        0.16       -3.44     18.84 o 
   2   4   5     1699.17     1770.07     41.27 o 
   3   4   5       82.48       47.61     12.09 o 
   4   4   5       14.40       13.08     13.62 o 
   5   4   5      571.09      482.22     23.68 o 
   6   4   5      109.13       85.88     12.97 o 
   7   4   5      137.51      127.34     17.85 o 
   8   4   5       33.62       31.46     17.27 o 
   9   4   5       85.06       90.67     23.70 o 
  10   4   5        0.62       20.62     21.90 o 
  11   4   5       32.59       36.30     23.00 o 
  12   4   5       20.75       17.70     23.71 o 
 -14   5   5        0.53       13.79     13.32 o 
 -13   5   5       11.34       18.30     24.87 o 
 -12   5   5       71.12       86.35     23.72 o 
 -11   5   5       13.15       14.57      8.73 o 
 -10   5   5       63.46       45.66     11.17 o 
  -9   5   5       26.97       40.32     10.91 o 
  -8   5   5      214.65      198.18     20.42 o 
  -7   5   5      527.58      450.09     35.08 o 
  -6   5   5        6.61        3.68      5.87 o 
  -5   5   5     1173.70     1169.21     66.57 o 
  -4   5   5      103.79       87.55     27.82 o 
   0   5   5     1356.61     1485.03     43.06 o 
   1   5   5      259.02      225.36     32.35 o 
   2   5   5     3446.68     3766.49     73.51 o 
   3   5   5      397.58      405.29     20.72 o 
   4   5   5       83.89      137.93     25.94 o 
   5   5   5     1057.52     1065.04     53.39 o 
   6   5   5      622.25      619.02     25.13 o 
   7   5   5       85.75       71.87     17.99 o 
   8   5   5      460.34      399.63     34.71 o 
   9   5   5      194.53      201.25     33.14 o 
  10   5   5        4.99        6.38     25.04 o 
  11   5   5        0.34      -11.02     21.58 o 
  12   5   5       27.91       37.60     23.91 o 
 -13   6   5       32.45       41.05     14.66 o 
 -12   6   5       28.37       33.86     13.01 o 
 -11   6   5       56.80       45.85     10.47 o 
 -10   6   5        3.20       89.93     16.71 o 
  -9   6   5      165.90      141.89     15.54 o 
  -8   6   5       97.09       38.78     19.85 o 
  -7   6   5       41.39       44.45     10.73 o 
  -6   6   5      224.79      244.60     26.91 o 
  -5   6   5       35.18       51.34     19.55 o 
  -4   6   5     1002.33     1123.53    109.93 o 
  -3   6   5     2017.50     2130.52     76.16 o 
  -2   6   5     6620.38     7012.00    112.72 o 
   0   6   5     1214.20     1425.85     45.56 o 
   1   6   5     4739.72     5792.03     83.85 o 
   2   6   5      749.75      813.97     27.48 o 
   3   6   5     1000.50      972.35     32.11 o 
   4   6   5     1210.95     1158.88     31.27 o 
   5   6   5      190.07      165.42     16.14 o 
   6   6   5      380.33      338.05     41.24 o 
   7   6   5        1.08        7.44     13.61 o 
   8   6   5      463.16      500.87     37.97 o 
   9   6   5       36.08       42.59     22.87 o 
  10   6   5      180.63      183.49     31.08 o 
  11   6   5        6.66       17.49     22.91 o 
  12   6   5        6.82       19.05     22.91 o 
 -13   7   5        0.05        0.81     12.74 o 
 -12   7   5       14.26       25.38     18.03 o 
 -11   7   5       46.98       56.47     10.76 o 
 -10   7   5       14.13       15.17     10.93 o 
  -9   7   5      148.43      207.45     18.03 o 
  -8   7   5       58.26       47.42     10.69 o 
  -7   7   5      159.60      141.21     21.27 o 
  -6   7   5      404.94      421.01     23.80 o 
  -5   7   5     1152.98     1158.88     40.15 o 
  -4   7   5      876.19      768.98     29.03 o 
  -3   7   5      924.81      885.60     29.06 o 
  -2   7   5      371.45      428.90     26.09 o 
  -1   7   5      638.93      714.77     53.31 o 
   0   7   5      769.24      981.49    192.10 o 
   1   7   5     2377.16     2745.87     66.66 o 
   2   7   5     1299.05     1335.50     32.21 o 
   3   7   5       45.03       39.46     11.21 o 
   4   7   5      745.00      709.41     34.88 o 
   5   7   5       47.98       67.36     13.50 o 
   6   7   5      297.14      241.38     35.73 o 
   7   7   5        1.05       26.74     14.90 o 
   8   7   5       71.95       67.94     23.09 o 
   9   7   5       63.26       45.42     21.17 o 
  10   7   5        3.35       18.13     22.12 o 
  11   7   5       25.28       33.28     22.34 o 
  12   7   5        7.93       25.10     26.39 o 
 -13   8   5        4.25       51.49     28.75 o 
 -12   8   5        0.03       88.13     90.66 o 
 -11   8   5       42.44       33.93     10.80 o 
 -10   8   5        1.49       18.69     10.20 o 
  -9   8   5        0.03        0.18     10.25 o 
  -8   8   5        2.50        4.95     10.53 o 
  -7   8   5      155.50      121.29     14.16 o 
  -6   8   5      224.54      199.10     16.88 o 
  -5   8   5       40.17       50.30     11.67 o 
  -4   8   5      267.84      305.96     26.10 o 
  -3   8   5      129.59      138.89     15.43 o 
  -2   8   5        4.17       -0.48     11.07 o 
  -1   8   5      282.99      276.42     17.93 o 
   0   8   5       12.78       10.26     11.28 o 
   1   8   5      248.85      247.53     35.26 o 
   2   8   5      298.51      247.38     18.71 o 
   3   8   5      194.36      209.97     18.68 o 
   4   8   5      406.67      359.46     21.36 o 
   5   8   5      366.04      457.34     26.04 o 
   6   8   5       73.61       72.21     13.66 o 
   7   8   5       92.94      112.14     20.41 o 
   8   8   5       32.16       45.37     17.87 o 
   9   8   5       18.70       31.06     20.66 o 
  10   8   5        0.09       29.59     31.57 o 
  11   8   5        3.03       -1.31     21.26 o 
  12   8   5        1.36       33.80     27.11 o 
 -13   9   5       11.57        8.93     33.22 o 
 -12   9   5      218.43      195.79     29.36 o 
 -11   9   5       38.65       38.82     10.02 o 
 -10   9   5      481.34      479.20     30.47 o 
  -9   9   5       52.13       37.75     12.73 o 
  -8   9   5     1229.02     1326.26     45.28 o 
  -7   9   5      117.71      113.08     13.67 o 
  -6   9   5       24.33       33.63      7.48 o 
  -5   9   5      143.87      205.21     15.61 o 
  -4   9   5      291.37      264.00     21.35 o 
  -3   9   5      590.50      597.99     29.82 o 
  -2   9   5     2266.17     2372.16     63.49 o 
  -1   9   5      174.45      126.33     17.25 o 
   0   9   5       73.75       65.01     11.92 o 
   1   9   5      451.76      445.76     22.31 o 
   2   9   5      898.30     1004.09     33.57 o 
   3   9   5      142.87      178.38     18.02 o 
   4   9   5      158.25      172.58     18.23 o 
   5   9   5       15.15       40.23     12.33 o 
   6   9   5        2.44        5.89     12.97 o 
   7   9   5        7.61      -12.96     17.19 o 
   8   9   5       18.04       50.17     19.82 o 
   9   9   5      187.14      193.64     28.56 o 
  10   9   5       34.25       64.10     24.30 o 
  11   9   5        7.45       20.72     13.99 o 
  12   9   5        2.83        2.53     22.19 o 
 -13  10   5       77.21       67.40     39.53 o 
 -12  10   5        1.73       25.23     26.07 o 
 -11  10   5      238.09      259.13     26.27 o 
 -10  10   5        2.12       22.05     13.48 o 
  -9  10   5      200.48      120.66     40.94 o 
  -8  10   5       31.62       49.30     13.78 o 
  -7  10   5     1695.57     1723.28     62.47 o 
  -6  10   5        1.02       16.41     11.39 o 
  -5  10   5      132.15      294.23     23.16 o 
  -4  10   5        0.73       -0.24      8.43 o 
  -3  10   5     1222.83     1307.64     32.30 o 
  -2  10   5      649.10      713.79     24.94 o 
  -1  10   5      449.33      441.38     30.37 o 
   0  10   5        7.31        6.07      5.82 o 
   1  10   5      244.49      287.59     17.76 o 
   2  10   5       95.88       58.83     15.26 o 
   3  10   5       27.44       20.63     10.51 o 
   4  10   5      296.60      246.81     23.50 o 
   5  10   5      238.33      168.56     18.96 o 
   6  10   5      438.90      377.48     28.56 o 
   7  10   5       11.30       30.48     14.57 o 
   8  10   5      230.27      236.68     26.13 o 
   9  10   5        5.14       19.13     16.30 o 
  10  10   5      165.23      181.52     28.59 o 
  11  10   5       12.15       30.65     19.34 o 
 -13  11   5        2.04       18.27     30.39 o 
 -12  11   5       73.60       48.02     65.23 o 
 -11  11   5        3.20        6.46     15.23 o 
 -10  11   5        2.04       23.32     12.53 o 
  -9  11   5        6.30        0.75     10.33 o 
  -8  11   5       97.78      111.63     13.40 o 
  -7  11   5        1.19        5.29      9.48 o 
  -6  11   5        8.65       13.83      9.14 o 
  -5  11   5       36.97       21.17     13.42 o 
  -4  11   5      836.41      807.07     26.95 o 
  -3  11   5        2.92        1.90      4.91 o 
  -2  11   5      487.00      469.79     19.95 o 
  -1  11   5       60.13       39.10     11.29 o 
   0  11   5      728.79      790.67     23.67 o 
   1  11   5      305.18      320.63     23.88 o 
   2  11   5      248.15      187.37     37.25 o 
   3  11   5       66.17       50.40      9.81 o 
   4  11   5        0.32       17.06      7.96 o 
   5  11   5      119.07      119.46     16.88 o 
   6  11   5      287.97      294.17     28.59 o 
   7  11   5       97.58       88.61     16.51 o 
   8  11   5        6.50       12.96     15.26 o 
   9  11   5       36.91       28.89     15.26 o 
  10  11   5        3.03       23.42     18.80 o 
  11  11   5       29.53       40.76     21.86 o 
 -12  12   5        8.20       16.36     35.75 o 
 -11  12   5       90.40       71.69     20.01 o 
 -10  12   5        4.12       22.61     14.79 o 
  -9  12   5       60.60       68.62     13.45 o 
  -8  12   5        0.42        9.99     13.28 o 
  -7  12   5      419.71      414.51     26.40 o 
  -6  12   5       60.73       61.24     14.14 o 
  -5  12   5      106.71      107.52     15.71 o 
  -4  12   5       12.34       16.64     19.07 o 
  -3  12   5        2.74       -4.75     18.73 o 
  -2  12   5       88.62       78.95     22.15 o 
  -1  12   5        0.25       -1.13      7.72 o 
   0  12   5      158.22      222.96     14.37 o 
   1  12   5       10.61       18.10      9.16 o 
   2  12   5      432.48      478.03     29.70 o 
   3  12   5      409.41      363.87     27.09 o 
   4  12   5       37.37       30.34     12.25 o 
   5  12   5      888.81      994.74     37.13 o 
   6  12   5        0.12        6.54     10.12 o 
   7  12   5       85.87       72.16     17.33 o 
   8  12   5        4.02       11.53     13.70 o 
   9  12   5        3.64       28.43     17.59 o 
  10  12   5        3.78        9.70     16.62 o 
  11  12   5        1.46        1.97     20.75 o 
 -12  13   5       34.01       52.33     36.91 o 
 -11  13   5       15.79       42.50     18.32 o 
 -10  13   5      184.82      178.11     29.53 o 
  -9  13   5        1.61        7.38     13.75 o 
  -8  13   5       43.00       45.11     12.91 o 
  -7  13   5      127.61      114.14     18.15 o 
  -6  13   5      299.55      348.62     24.38 o 
  -5  13   5       68.42       77.03     21.55 o 
  -4  13   5      580.70      597.82     35.58 o 
  -3  13   5      715.56      636.89     36.36 o 
  -2  13   5     2206.48     2432.98     62.96 o 
  -1  13   5      690.42      644.78     34.85 o 
   0  13   5     1376.94     1518.02     29.58 o 
   1  13   5      219.83      266.57     17.00 o 
   2  13   5      337.82      355.79     22.79 o 
   3  13   5        2.93        0.01      8.36 o 
   4  13   5        5.07       21.48     13.48 o 
   5  13   5       15.55       23.56     11.25 o 
   6  13   5       53.73       27.13     14.70 o 
   7  13   5       50.84       47.55     16.58 o 
   8  13   5        1.18       28.33     15.68 o 
   9  13   5      184.18      191.43     37.23 o 
  10  13   5        1.22       18.34     18.10 o 
  11  13   5       10.58       28.06     17.19 o 
 -12  14   5        1.73       29.16     35.14 o 
 -11  14   5      107.08      119.01     30.25 o 
 -10  14   5        0.41       23.16     19.01 o 
  -9  14   5      390.13      425.16     39.48 o 
  -8  14   5        0.47       16.32     11.89 o 
  -7  14   5      256.48      295.25     31.59 o 
  -6  14   5      187.64      221.99     27.64 o 
  -5  14   5       22.04        5.35     19.52 o 
  -4  14   5      174.21      161.94     24.87 o 
  -3  14   5      229.50      277.79     28.52 o 
  -2  14   5      125.01      116.82     23.00 o 
  -1  14   5        2.87       -4.16     19.69 o 
   0  14   5      283.35      251.91     15.22 o 
   1  14   5        1.74       17.40     16.72 o 
   2  14   5      163.14      145.66     15.86 o 
   3  14   5      542.62      541.69     30.13 o 
   4  14   5      609.35      678.20     30.72 o 
   5  14   5       46.03       32.30     12.17 o 
   6  14   5      211.91      166.54     27.92 o 
   7  14   5       20.70       23.78     15.65 o 
   8  14   5       87.71       51.48     19.64 o 
   9  14   5        1.63       26.94     15.27 o 
  10  14   5      107.24       90.74     24.38 o 
  11  14   5        0.19       16.98     17.23 o 
 -12  15   5       32.24       13.39     34.76 o 
 -11  15   5        0.72        6.59     19.32 o 
 -10  15   5       26.21       33.01     19.84 o 
  -9  15   5        0.74       18.83     18.39 o 
  -8  15   5      127.71      142.26     27.23 o 
  -7  15   5      134.30      143.92     28.06 o 
  -6  15   5      395.21      375.77     36.23 o 
  -5  15   5      317.22      290.55     27.30 o 
  -4  15   5        2.18       30.50     22.16 o 
  -3  15   5       31.48       15.50     20.10 o 
  -2  15   5      167.40      155.31     24.19 o 
  -1  15   5      254.23      296.79     28.85 o 
   0  15   5       23.53       30.73     13.60 o 
   1  15   5      975.28      979.61     48.20 o 
   2  15   5      118.88      152.46     15.73 o 
   3  15   5       57.00       77.04     20.57 o 
   4  15   5       12.20        7.66     21.92 o 
   5  15   5      294.23      338.13     24.87 o 
   6  15   5       17.91       23.63     13.94 o 
   7  15   5      117.25      114.01     21.78 o 
   8  15   5       14.07       20.34     16.04 o 
   9  15   5        1.95       -7.40     19.11 o 
  10  15   5        9.41        5.77     13.19 o 
 -11  16   5       22.92       20.52     13.55 o 
 -10  16   5        3.40        3.35     18.62 o 
  -9  16   5       19.30       29.48     18.30 o 
  -8  16   5        2.30       17.50     20.07 o 
  -7  16   5       21.38       24.89     17.91 o 
  -6  16   5        0.35       14.32     15.76 o 
  -5  16   5      408.51      411.42     35.42 o 
  -4  16   5       35.84       56.67     21.99 o 
  -3  16   5      351.51      349.39     33.69 o 
  -2  16   5      219.63      236.62     27.87 o 
  -1  16   5      133.14      141.31     30.76 o 
   0  16   5       41.28       21.64     12.05 o 
   1  16   5       47.73       39.88     16.76 o 
   2  16   5      178.54      143.18     15.43 o 
   3  16   5       54.84       86.88     16.00 o 
   4  16   5        1.26       14.71      8.65 o 
   5  16   5       69.38       93.30     16.73 o 
   6  16   5        0.56        7.35     10.77 o 
   7  16   5       30.03       24.91     13.02 o 
   8  16   5        3.59       17.42     16.37 o 
   9  16   5        2.89       -1.93     22.32 o 
  10  16   5        0.93       26.47     15.02 o 
 -11  17   5       21.32       20.60     17.73 o 
 -10  17   5       40.25       23.79     23.43 o 
  -9  17   5        0.41       10.08     17.74 o 
  -8  17   5       46.95       57.55     23.77 o 
  -7  17   5       20.13       42.71     18.17 o 
  -6  17   5        8.30       27.33     19.58 o 
  -5  17   5       89.51      131.79     27.48 o 
  -4  17   5        6.87       20.97     21.36 o 
  -3  17   5       72.08       71.24     24.56 o 
  -2  17   5      128.22      126.79     23.80 o 
  -1  17   5     1541.48     1760.71     60.69 o 
   0  17   5      137.90      120.44     26.01 o 
   1  17   5      530.42      627.44     43.79 o 
   2  17   5      110.35      121.65     15.67 o 
   3  17   5     1332.75     1677.06     43.31 o 
   4  17   5      253.75      144.38     49.62 o 
   5  17   5      163.56      156.98     19.19 o 
   6  17   5       27.92       12.50     12.37 o 
   7  17   5       93.95       98.46     21.22 o 
   8  17   5      108.81       79.93     17.22 o 
   9  17   5       31.18       -2.67     18.75 o 
  10  17   5       23.49        9.59     18.84 o 
 -11  18   5        9.10       -0.03     19.94 o 
 -10  18   5        5.95       55.12     27.81 o 
  -9  18   5        3.29       19.86     20.39 o 
  -8  18   5        0.42       19.24     21.25 o 
  -7  18   5       19.43       35.69     16.98 o 
  -6  18   5      327.71      260.08     30.14 o 
  -5  18   5       17.83       23.86     21.36 o 
  -4  18   5      514.37      524.26     51.12 o 
  -3  18   5      177.99      158.74     26.13 o 
  -2  18   5      855.05      817.03     43.26 o 
  -1  18   5      187.47      156.06     28.70 o 
   0  18   5      925.32     1151.83     77.37 o 
   1  18   5      168.84      169.68     23.52 o 
   2  18   5       54.07       48.98     16.00 o 
   3  18   5      380.14      344.16     23.50 o 
   4  18   5      361.78      392.72     31.19 o 
   5  18   5       31.22       61.42     17.51 o 
   6  18   5       41.04       45.09     13.78 o 
   7  18   5      112.39      137.35     22.86 o 
   8  18   5       41.30       33.57     17.32 o 
   9  18   5        3.04        9.93     14.54 o 
 -10  19   5        4.50       23.67     56.33 o 
  -9  19   5       19.91       37.48     18.79 o 
  -8  19   5       19.05       68.16     46.33 o 
  -7  19   5      111.78      101.46     24.71 o 
  -6  19   5       35.21       37.52     23.51 o 
  -5  19   5      311.28      393.90     34.89 o 
  -4  19   5       64.82       62.30     22.90 o 
  -3  19   5       31.80       10.97     20.89 o 
  -2  19   5      207.39      181.47     28.31 o 
  -1  19   5      294.69      310.97     31.13 o 
   0  19   5      196.31      180.22     31.49 o 
   1  19   5      100.55       72.01     19.32 o 
   2  19   5      247.00      219.67     21.79 o 
   3  19   5      182.86      225.45     23.57 o 
   4  19   5      464.82      452.46     54.70 o 
   5  19   5       21.41        0.47     13.36 o 
   6  19   5       15.94        8.41     12.69 o 
   7  19   5       36.70       14.77     15.81 o 
   8  19   5        0.40        9.73     15.12 o 
   9  19   5       10.52       30.03     20.78 o 
 -10  20   5        9.53       -2.01     15.31 o 
  -9  20   5        1.32        0.57     21.24 o 
  -8  20   5        0.81       -0.32     21.98 o 
  -7  20   5       39.37       56.74     21.88 o 
  -6  20   5        8.59       27.57     17.90 o 
  -5  20   5      196.58      130.60     29.23 o 
  -4  20   5        1.98      -16.30     20.18 o 
  -3  20   5        2.01       -2.74     20.68 o 
  -2  20   5        4.46       20.43     22.48 o 
  -1  20   5       73.03       58.96     24.25 o 
   0  20   5       64.09       89.22     28.36 o 
   1  20   5       31.54       46.19     23.86 o 
   2  20   5        1.71        1.86     15.19 o 
   3  20   5       14.85       22.51     19.42 o 
   4  20   5        4.40       36.69     18.36 o 
   5  20   5       59.49       64.75     18.95 o 
   6  20   5        2.12       22.39      8.96 o 
   7  20   5        6.50       -1.55     20.75 o 
   8  20   5        0.06      -15.62     17.74 o 
   9  20   5        3.49        3.85     27.14 o 
  -9  21   5        0.05        4.05     22.72 o 
  -8  21   5       37.73       57.45     24.31 o 
  -7  21   5        1.96       12.92     14.66 o 
  -6  21   5       67.96      101.97     24.73 o 
  -5  21   5        0.19        9.40     21.95 o 
  -4  21   5        1.04       13.33     21.36 o 
  -3  21   5      106.36      123.94     33.83 o 
  -2  21   5       32.50       29.56     21.57 o 
  -1  21   5      193.89      173.68     26.86 o 
   0  21   5      177.03      210.77     33.15 o 
   1  21   5       21.08       25.64     22.98 o 
   2  21   5        0.10        4.29     21.29 o 
   3  21   5        0.20        9.77     15.72 o 
   4  21   5        7.28       14.56     16.59 o 
   5  21   5       45.23       30.62     16.26 o 
   6  21   5        0.22       15.92     20.16 o 
   7  21   5       15.64       -8.27     17.67 o 
   8  21   5        6.09       31.77     24.23 o 
  -9  22   5       41.04       41.10     24.49 o 
  -8  22   5        1.73       14.55     19.64 o 
  -7  22   5       41.11       54.93     27.86 o 
  -6  22   5       24.79       33.87     23.86 o 
  -5  22   5       23.26       14.71     14.83 o 
  -4  22   5        8.14        4.74     20.56 o 
  -3  22   5       95.20       76.23     24.60 o 
  -2  22   5        0.25       13.93     21.38 o 
  -1  22   5       67.76       52.86     23.96 o 
   0  22   5       92.79      109.94     25.58 o 
   1  22   5       23.94       -7.13     22.14 o 
   2  22   5       14.98        7.46     20.40 o 
   3  22   5       84.77       95.24     26.41 o 
   4  22   5        2.76       11.99     19.53 o 
   5  22   5        1.77       -9.18     18.78 o 
   6  22   5        0.70        4.90     23.22 o 
   7  22   5        0.80        8.40     23.69 o 
   8  22   5        1.60      -10.61     52.83 o 
  -8  23   5       10.58       33.68     25.07 o 
  -7  23   5       12.60       31.52     19.16 o 
  -6  23   5      150.93      173.74     28.93 o 
  -5  23   5        1.14       24.44     17.33 o 
  -4  23   5       74.56       99.62     25.77 o 
  -3  23   5        3.34       21.19     22.32 o 
  -2  23   5      100.29       60.84     22.22 o 
  -1  23   5        4.61        6.19     19.91 o 
   0  23   5       36.45       24.59     20.31 o 
   1  23   5       15.79       59.98     20.59 o 
   2  23   5        9.24        8.78     20.40 o 
   3  23   5        7.21       38.24     23.83 o 
   4  23   5       16.72       12.60     18.82 o 
   5  23   5       19.70       30.04     19.79 o 
   6  23   5        0.02       15.44     24.82 o 
   7  23   5        8.67       36.14     34.12 o 
  -8  24   5        2.94       -2.67     16.79 o 
  -7  24   5        0.06       -5.25     22.74 o 
  -6  24   5        3.19       35.21     20.83 o 
  -5  24   5       55.48       50.71     13.76 o 
  -4  24   5       11.64       24.46     22.02 o 
  -3  24   5        1.71       16.11     20.79 o 
  -2  24   5       79.10       96.01     25.67 o 
  -1  24   5       10.43       51.28     23.77 o 
   0  24   5       20.97        5.98     17.04 o 
   1  24   5        0.57       -3.76     19.04 o 
   2  24   5        3.29       24.79     20.71 o 
   3  24   5        0.42       27.16     20.84 o 
   4  24   5        1.83        8.37     20.44 o 
   5  24   5        7.42       20.16     19.25 o 
   6  24   5        0.11       -5.61     36.20 o 
  -7  25   5       28.66       72.44     19.50 o 
  -6  25   5        3.28       -5.11     22.12 o 
  -5  25   5       33.26        9.49     21.29 o 
  -4  25   5       30.37       37.85     20.98 o 
  -3  25   5        4.51       30.96     21.71 o 
  -2  25   5       45.10       39.29     23.51 o 
  -1  25   5       14.34       23.31     20.70 o 
   0  25   5       39.97       59.76     22.70 o 
   1  25   5        1.77       -8.75     18.87 o 
   2  25   5       48.77       45.75     22.20 o 
   3  25   5        8.46       -1.78     19.92 o 
   4  25   5       15.70       45.58     28.24 o 
   5  25   5        0.13       42.42     37.50 o 
   6  25   5        7.82      -23.01     50.83 o 
  -6  26   5        0.84       19.78     15.58 o 
  -5  26   5       34.15       48.91     24.47 o 
  -4  26   5        0.08       -6.23     22.26 o 
  -3  26   5       33.87        6.96     21.04 o 
  -2  26   5        0.16       10.36     19.87 o 
  -1  26   5       15.19        5.96     20.61 o 
   0  26   5        0.94       13.73     24.59 o 
   1  26   5        0.51       -2.47     20.38 o 
   2  26   5        0.70       -8.63     19.81 o 
   3  26   5        4.16       45.62     33.63 o 
   4  26   5        2.72       20.74     25.82 o 
   5  26   5        0.21       28.03     37.52 o 
  -5  27   5        0.09        1.76     19.64 o 
  -4  27   5        4.70       18.90     17.44 o 
  -3  27   5        1.42        3.74     10.68 o 
  -2  27   5       11.39       42.50     22.38 o 
  -1  27   5        0.13       16.66     19.82 o 
   0  27   5        0.06       -9.46     19.83 o 
   1  27   5        8.89       25.37     31.23 o 
   2  27   5        0.13       27.80     32.98 o 
   3  27   5       13.63       42.60     29.63 o 
  -3  28   5        1.00       22.20     19.22 o 
  -2  28   5       10.89       32.34     30.38 o 
  -1  28   5        0.69       22.24     33.45 o 
   0  28   5        0.97       47.63     30.03 o 
   1  28   5        0.58       41.35     21.93 o 
   2  28   5        4.38       -2.03     27.68 o 
 -13   0   6      133.52      126.74     45.39 o 
 -12   0   6        5.34       12.79     18.21 o 
 -11   0   6      168.26      168.40     27.44 o 
 -10   0   6        9.31      140.41     35.22 o 
  -9   0   6      760.07      589.29     54.07 o 
  -8   0   6       38.51       61.81     14.77 o 
  -7   0   6      422.82      408.18     47.64 o 
  -6   0   6      680.10      584.16     40.81 o 
  -5   0   6       35.16       12.05     16.61 o 
  -4   0   6      222.40      225.03     19.35 o 
  -3   0   6     1349.61     1234.86     83.14 o 
  -2   0   6      762.56      749.75     40.02 o 
  -1   0   6        5.07       23.25     16.42 o 
   0   0   6      552.74      586.76     28.44 o 
   1   0   6      125.86      130.49     20.01 o 
   2   0   6      135.04      175.47     21.56 o 
   3   0   6      548.68      486.48     30.05 o 
   4   0   6       47.05       87.51     22.78 o 
   5   0   6      428.44      221.21    135.29 o 
   6   0   6       61.67       38.36     15.46 o 
   7   0   6      129.72      108.01     34.42 o 
   8   0   6       68.15       73.31     34.08 o 
   9   0   6       12.95       40.74     31.63 o 
  10   0   6      166.58      182.98     63.73 o 
  11   0   6        0.65       59.12     46.75 o 
  12   0   6        8.31      -12.58     30.79 o 
 -13   1   6        1.86       18.26     18.02 o 
 -12   1   6       61.56       66.19     20.29 o 
 -11   1   6        4.98       14.35      9.59 o 
 -10   1   6      238.11      206.88     23.63 o 
  -9   1   6       71.56       49.92     10.45 o 
  -8   1   6      606.30      624.33     54.57 o 
  -7   1   6        5.18        9.17     10.62 o 
  -6   1   6      239.18      287.91     17.67 o 
  -5   1   6       60.16      185.45     15.50 o 
  -4   1   6      165.21      111.60     13.61 o 
  -3   1   6      986.22      820.91     31.31 o 
  -2   1   6      182.19      234.39     14.84 o 
  -1   1   6      615.91      710.08     26.67 o 
   0   1   6     1698.93     1876.11     32.83 o 
   1   1   6      222.70      311.31     16.71 o 
   2   1   6      173.29      223.81     15.31 o 
   3   1   6       91.45      165.86     16.35 o 
   4   1   6      616.99      565.44     23.51 o 
   5   1   6      965.08      613.41    310.15 o 
   6   1   6        0.98       12.08     10.15 o 
   7   1   6      157.92      156.21     26.13 o 
   8   1   6       32.70       49.11     22.53 o 
   9   1   6      158.92       96.99     26.15 o 
  10   1   6        0.24       35.26     24.23 o 
  11   1   6       20.04       20.75     25.69 o 
  12   1   6        3.73       25.58     23.43 o 
 -13   2   6        0.88       -0.27     14.06 o 
 -12   2   6        5.15        7.91     11.52 o 
 -11   2   6        3.05       13.55     11.16 o 
 -10   2   6       32.87        4.78     10.23 o 
  -9   2   6       15.37       24.46     11.99 o 
  -8   2   6       30.18       21.51     15.18 o 
  -7   2   6      163.37      155.91     16.03 o 
  -6   2   6      226.90      204.09     18.20 o 
  -5   2   6      115.15       62.55     11.74 o 
  -4   2   6      426.92      376.49     68.60 o 
  -3   2   6      121.14      129.19     11.91 o 
  -2   2   6      955.19      797.63     21.72 o 
  -1   2   6      671.05      593.11     32.11 o 
   0   2   6      149.95      200.47     15.59 o 
   1   2   6      421.92      500.67     22.83 o 
   2   2   6      179.79      186.78     15.04 o 
   3   2   6       28.08       37.07     12.44 o 
   4   2   6      188.45      215.84     17.56 o 
   5   2   6      120.48      164.57     28.55 o 
   6   2   6       14.33       37.38     13.11 o 
   7   2   6       85.03       73.84     15.70 o 
   8   2   6        0.74      -11.42     19.06 o 
   9   2   6        2.38        6.90     20.17 o 
  10   2   6        6.15        3.63     21.16 o 
  11   2   6        0.05       16.44     22.15 o 
  12   2   6        0.60       22.50     22.74 o 
 -13   3   6       11.88       29.51     11.55 o 
 -12   3   6       10.51        8.81     13.59 o 
 -11   3   6       48.08       66.10     13.88 o 
 -10   3   6       87.78       66.24     10.89 o 
  -9   3   6       40.72       55.02     15.73 o 
  -8   3   6      146.76      127.95     28.00 o 
  -7   3   6      169.75      124.79     15.47 o 
  -6   3   6        3.40        9.78      6.77 o 
  -5   3   6      798.91      811.71     29.24 o 
  -4   3   6      635.16      475.86     26.36 o 
  -3   3   6     1350.25     1262.33     34.27 o 
  -2   3   6      718.07      933.56     29.74 o 
  -1   3   6     5307.80     6368.01     92.25 o 
   0   3   6     4942.80     6158.79     89.97 o 
   1   3   6     2095.13     2850.89     56.87 o 
   2   3   6     4050.94     4334.44     71.14 o 
   3   3   6      472.38      483.73     22.68 o 
   4   3   6     1617.17     1541.71     37.77 o 
   5   3   6       20.59       56.30     13.57 o 
   6   3   6      115.47      129.41     17.20 o 
   7   3   6       75.89       80.28     16.74 o 
   8   3   6      117.20      134.42     24.32 o 
   9   3   6       12.33        4.67     19.18 o 
  10   3   6       22.83       42.50     22.66 o 
  11   3   6        0.13       12.79     21.66 o 
  12   3   6        0.77       -0.37     20.17 o 
 -13   4   6       54.72       29.23     18.67 o 
 -12   4   6       35.45       40.66     16.16 o 
 -11   4   6       63.60       64.63     14.30 o 
 -10   4   6       16.80       50.00     12.38 o 
  -9   4   6      439.56      341.83     62.49 o 
  -8   4   6        0.30       21.04      8.62 o 
  -7   4   6     2010.41     2161.98     52.97 o 
  -6   4   6       45.40       62.03     10.39 o 
  -5   4   6       44.62       91.42     11.62 o 
  -4   4   6      223.11      197.78     16.02 o 
  -3   4   6      775.41      908.68     33.09 o 
  -2   4   6     2161.62     1997.56     42.48 o 
  -1   4   6      191.84      236.54     55.99 o 
   0   4   6     1635.67     1856.27     31.92 o 
   1   4   6     1391.87     1323.14     31.19 o 
   2   4   6       61.55       85.49     15.07 o 
   3   4   6     1708.22     1662.59     35.03 o 
   4   4   6      166.42      228.05     19.13 o 
   5   4   6      154.45      172.62     19.05 o 
   6   4   6       12.14        4.16      9.67 o 
   7   4   6      145.03      134.69     18.74 o 
   8   4   6       43.74       97.80     24.52 o 
   9   4   6        8.31       52.22     21.76 o 
  10   4   6       46.38       16.15     21.73 o 
  11   4   6        0.44       -8.45     21.36 o 
 -13   5   6        1.73       24.66     30.13 o 
 -12   5   6       96.95      104.39     23.20 o 
 -11   5   6       10.89       16.45      9.57 o 
 -10   5   6      236.72      183.86     18.40 o 
  -9   5   6        5.65        4.47     10.16 o 
  -8   5   6      707.10      757.61     50.65 o 
  -7   5   6       11.71       15.21      9.17 o 
  -6   5   6      276.33      271.96     26.44 o 
  -5   5   6      892.83     1004.47     34.08 o 
  -4   5   6     1208.88     1014.65     34.71 o 
  -3   5   6        1.38       20.36     13.02 o 
  -2   5   6      540.02      463.98     24.84 o 
  -1   5   6      144.28      164.23     18.54 o 
   0   5   6      299.55      338.99     19.68 o 
   1   5   6        5.34        9.02      8.25 o 
   2   5   6      112.32      105.99     13.85 o 
   3   5   6      657.68      695.51     28.56 o 
   4   5   6       32.46       44.38     13.58 o 
   5   5   6      203.56      385.73     87.96 o 
   6   5   6        8.06       12.98     11.83 o 
   7   5   6      208.87      186.98     22.00 o 
   8   5   6      103.55       65.85     22.30 o 
   9   5   6      179.48      129.65     26.94 o 
  10   5   6        6.97       29.51     22.19 o 
  11   5   6       36.05       77.46     31.28 o 
 -13   6   6        0.04       15.27     29.70 o 
 -12   6   6        6.68       11.67     20.09 o 
 -11   6   6        8.25       27.19     10.45 o 
 -10   6   6        0.07       20.81     10.20 o 
  -9   6   6        2.89       19.04      8.02 o 
  -8   6   6       59.92       60.06     14.68 o 
  -7   6   6        0.31       -0.24      9.01 o 
  -6   6   6       59.54       46.35     13.00 o 
  -5   6   6       13.64        6.56     16.63 o 
  -4   6   6      267.81      256.07     71.71 o 
  -3   6   6       31.75       16.04     12.24 o 
  -2   6   6      358.84      249.55     60.22 o 
  -1   6   6       20.76       41.91     14.45 o 
   0   6   6       59.21       81.11     17.68 o 
   1   6   6        4.17       17.92      7.67 o 
   2   6   6       64.94       56.36     15.31 o 
   3   6   6      276.05      256.97     18.85 o 
   4   6   6       34.67       50.94     11.94 o 
   5   6   6        4.02      354.59     26.78 o 
   6   6   6      422.67      416.34     25.91 o 
   7   6   6       33.54       25.02     10.72 o 
   8   6   6        1.17       21.22     22.41 o 
   9   6   6        1.00       24.90     20.89 o 
  10   6   6        0.02       28.23     22.93 o 
  11   6   6        0.01       14.95     21.27 o 
 -13   7   6        1.48       11.15     16.43 o 
 -12   7   6        1.80       14.69     25.41 o 
 -11   7   6       69.05       39.24     12.76 o 
 -10   7   6      245.09      147.94     47.31 o 
  -9   7   6      140.87      145.13     17.59 o 
  -8   7   6      622.28      606.16     40.16 o 
  -7   7   6       35.58       29.61     11.59 o 
  -6   7   6      174.85      219.32     52.96 o 
  -5   7   6       97.77       95.56     15.01 o 
  -4   7   6      179.01      250.49     30.00 o 
  -3   7   6      361.87      308.92     23.57 o 
  -2   7   6      118.48      120.36     15.95 o 
  -1   7   6     1226.91     1434.31    297.35 o 
   0   7   6      955.62     1194.81     40.22 o 
   1   7   6       22.86       47.20     18.35 o 
   2   7   6      446.39      445.44     20.92 o 
   3   7   6      361.26      452.71     23.99 o 
   4   7   6       18.19       34.86      9.70 o 
   5   7   6      544.55      529.90     32.07 o 
   6   7   6       43.07       46.86     11.48 o 
   7   7   6      129.63      130.35     20.02 o 
   8   7   6       28.67       31.59     18.28 o 
   9   7   6       76.88       75.65     22.78 o 
  10   7   6        0.02        9.29     21.14 o 
  11   7   6        2.97       14.26     22.25 o 
 -13   8   6       32.87       24.15     18.41 o 
 -12   8   6        6.85        1.29     18.32 o 
 -11   8   6       53.12       43.26     15.27 o 
 -10   8   6       11.08       21.81     13.71 o 
  -9   8   6      293.61      286.63     23.28 o 
  -8   8   6        0.69        2.79      9.46 o 
  -7   8   6       83.93      112.74     16.66 o 
  -6   8   6      248.64      256.53     26.71 o 
  -5   8   6      732.75      577.84     36.37 o 
  -4   8   6       36.11       35.11     10.89 o 
  -3   8   6     1867.49     1968.47     74.86 o 
  -2   8   6      419.90      394.35     29.67 o 
  -1   8   6     1024.76     1159.28     38.34 o 
   0   8   6      747.58      922.86    211.91 o 
   1   8   6      728.31      893.88     29.54 o 
   2   8   6      177.98      190.40     19.51 o 
   3   8   6      441.91      422.42     22.90 o 
   4   8   6       65.61       53.04     11.36 o 
   5   8   6       56.15       52.40     12.05 o 
   6   8   6       20.92       28.95      9.78 o 
   7   8   6        3.70       -2.92     16.69 o 
   8   8   6      261.46      280.73     31.78 o 
   9   8   6        7.05       51.85     24.28 o 
  10   8   6       25.69       36.50     23.26 o 
  11   8   6        5.08       -7.36     21.48 o 
 -13   9   6        0.83      -39.22     49.62 o 
 -12   9   6        8.57       57.59     32.28 o 
 -11   9   6        0.13       25.26     14.44 o 
 -10   9   6       66.51       82.54     19.34 o 
  -9   9   6        6.00       12.11      8.87 o 
  -8   9   6      295.81      208.22     21.60 o 
  -7   9   6       63.77       33.29     13.31 o 
  -6   9   6     1234.02     1336.39    110.48 o 
  -5   9   6       30.29       22.30     10.27 o 
  -4   9   6      132.76      114.82     15.77 o 
  -3   9   6       35.25       33.04     16.27 o 
  -2   9   6     1221.36     1134.68     37.62 o 
  -1   9   6      671.81      649.09     42.16 o 
   0   9   6      235.21      227.31     24.59 o 
   1   9   6        9.41       40.55     16.86 o 
   2   9   6      596.00      554.14     27.17 o 
   3   9   6      134.59      187.86     18.10 o 
   4   9   6      509.98      454.38     31.08 o 
   5   9   6       39.64      103.26     15.21 o 
   6   9   6      262.99      247.16     21.03 o 
   7   9   6       22.13       37.17     16.80 o 
   8   9   6       10.38        1.90     20.54 o 
   9   9   6      115.68       90.02     23.94 o 
  10   9   6        8.65        7.34     19.91 o 
  11   9   6       16.06       44.25     21.46 o 
 -12  10   6        2.69       27.01     34.90 o 
 -11  10   6        8.42       13.46     16.35 o 
 -10  10   6       94.36       68.67     22.50 o 
  -9  10   6       31.24       15.90     10.57 o 
  -8  10   6       96.69       68.65     14.64 o 
  -7  10   6      279.59      294.51     41.22 o 
  -6  10   6       18.46       25.14     13.23 o 
  -5  10   6        4.38       26.00     11.87 o 
  -4  10   6      227.96      173.48     16.41 o 
  -3  10   6       19.00       23.72     11.60 o 
  -2  10   6       15.27        9.06      9.45 o 
  -1  10   6        7.19       18.81     10.69 o 
   0  10   6      330.21      349.60     23.88 o 
   1  10   6       37.41       45.67     23.20 o 
   2  10   6      309.98      286.05     22.33 o 
   3  10   6       23.97       22.24     11.93 o 
   4  10   6       81.18       73.38     14.03 o 
   5  10   6      174.85      170.68     19.66 o 
   6  10   6       47.44       62.53     10.53 o 
   7  10   6       52.93       57.44     17.97 o 
   8  10   6       55.57       55.04     17.94 o 
   9  10   6       10.47       36.19     20.56 o 
  10  10   6       15.56       47.47     21.91 o 
  11  10   6        0.58       21.77     26.28 o 
 -12  11   6       35.69       33.85     29.12 o 
 -11  11   6       44.11       41.78     21.78 o 
 -10  11   6      112.35       65.18     23.26 o 
  -9  11   6        5.86       11.44     16.44 o 
  -8  11   6      446.89      516.36     51.02 o 
  -7  11   6       69.82       29.99     13.22 o 
  -6  11   6        3.61       14.99      8.02 o 
  -5  11   6       42.90       33.93     11.13 o 
  -4  11   6       16.31       10.69     11.49 o 
  -3  11   6       17.64       22.17     11.37 o 
  -2  11   6       50.68       76.09     13.88 o 
  -1  11   6      150.50      126.45     15.51 o 
   0  11   6       40.02       27.58     13.17 o 
   1  11   6        8.45        8.58     14.12 o 
   2  11   6       26.33       34.35     12.77 o 
   3  11   6       99.70      113.44     16.07 o 
   4  11   6      364.17      440.35     31.75 o 
   5  11   6      107.73      115.48     15.03 o 
   6  11   6       38.54       43.56     10.62 o 
   7  11   6      212.98      242.53     27.22 o 
   8  11   6        1.15       28.05     18.64 o 
   9  11   6      162.30      105.91     30.12 o 
  10  11   6       13.21       14.62     20.85 o 
  11  11   6       32.88       46.12     18.50 o 
 -12  12   6        0.70       -0.74     30.06 o 
 -11  12   6      162.91      101.90     33.81 o 
 -10  12   6        0.08       31.41     16.92 o 
  -9  12   6      460.56      483.28     53.30 o 
  -8  12   6      129.01      134.17     30.28 o 
  -7  12   6      560.84      561.83     48.77 o 
  -6  12   6      273.46      286.42     30.98 o 
  -5  12   6        6.75      163.40     26.24 o 
  -4  12   6      274.32      299.83     27.24 o 
  -3  12   6       72.81       77.08     20.12 o 
  -2  12   6       89.12       87.44     21.92 o 
  -1  12   6        3.10       21.49     10.94 o 
   0  12   6      240.28      220.47     20.93 o 
   1  12   6      169.99      180.43     20.34 o 
   2  12   6      343.33      367.52     23.57 o 
   3  12   6      125.72       90.25     16.31 o 
   4  12   6      705.46      705.02     40.62 o 
   5  12   6       19.45       25.48     11.05 o 
   6  12   6      106.17       86.11     16.33 o 
   7  12   6       25.60       41.52     14.05 o 
   8  12   6      150.87      194.18     29.72 o 
   9  12   6        2.98       21.42     10.44 o 
  10  12   6       13.83       34.08     18.24 o 
 -12  13   6       39.84       33.33     20.83 o 
 -11  13   6       25.94       -5.97     23.53 o 
 -10  13   6       32.30       27.20     13.68 o 
  -9  13   6      170.94      149.19     22.39 o 
  -8  13   6        2.37       36.72     16.69 o 
  -7  13   6        0.93       27.83     14.14 o 
  -6  13   6      145.41      116.33     24.95 o 
  -5  13   6        0.37       18.58     19.29 o 
  -4  13   6      400.48      401.40     33.04 o 
  -3  13   6       22.35       43.84     20.60 o 
  -2  13   6      449.75      529.35     34.19 o 
  -1  13   6      309.10      322.54     31.38 o 
   0  13   6        7.75       17.02     11.52 o 
   1  13   6      355.37      334.43     25.66 o 
   2  13   6      203.97      192.63     18.95 o 
   3  13   6      604.94      609.57     33.64 o 
   4  13   6       59.29       52.98     12.32 o 
   5  13   6       14.29        8.13     14.49 o 
   6  13   6       61.00       61.29     13.12 o 
   7  13   6       41.22       29.91     13.47 o 
   8  13   6       10.01       23.46     19.02 o 
   9  13   6       55.40       16.43     16.42 o 
  10  13   6       10.35       32.04     20.41 o 
 -11  14   6        3.05       23.59     22.74 o 
 -10  14   6        2.57       23.60     18.66 o 
  -9  14   6        7.84       17.87     16.22 o 
  -8  14   6        0.67       16.19     14.93 o 
  -7  14   6        7.67       11.61     20.10 o 
  -6  14   6       54.19       61.94     21.38 o 
  -5  14   6        0.05        7.26     20.12 o 
  -4  14   6       96.11      112.85     27.82 o 
  -3  14   6        0.83       28.52     20.52 o 
  -2  14   6      159.21      154.37     27.17 o 
  -1  14   6       13.18       36.42     23.46 o 
   0  14   6       59.91       62.79     14.54 o 
   1  14   6       20.33        0.56     12.72 o 
   2  14   6      279.64      274.27     24.14 o 
   3  14   6       65.31       36.10     16.81 o 
   4  14   6       44.19       49.79     13.19 o 
   5  14   6        5.85       29.28      9.63 o 
   6  14   6       14.80       22.87     10.20 o 
   7  14   6       15.39       21.82     14.14 o 
   8  14   6        2.15       38.73     21.07 o 
   9  14   6        6.77       19.99     17.48 o 
  10  14   6        0.22       -5.03     20.27 o 
 -11  15   6       32.20       14.42     23.34 o 
 -10  15   6        3.57       35.33     14.85 o 
  -9  15   6       11.81       13.09     19.22 o 
  -8  15   6      111.15      125.06     25.52 o 
  -7  15   6       76.16       60.70     19.83 o 
  -6  15   6        8.55        2.02     20.14 o 
  -5  15   6      144.17      190.83     27.82 o 
  -4  15   6       16.58       31.58     21.06 o 
  -3  15   6      583.65      665.01     40.81 o 
  -2  15   6       34.54       35.42     22.27 o 
  -1  15   6      568.98      447.32     37.34 o 
   0  15   6        1.85        5.61     22.34 o 
   1  15   6      422.16      409.47     35.20 o 
   2  15   6      366.00      405.47     35.05 o 
   3  15   6       45.19       34.29     13.06 o 
   4  15   6       26.89       25.95     14.78 o 
   5  15   6       86.84       85.69     15.35 o 
   6  15   6       20.04       18.98      9.49 o 
   7  15   6        8.55       31.82     17.15 o 
   8  15   6       41.64       67.18     22.61 o 
   9  15   6       37.75       26.42     18.22 o 
  10  15   6        3.09        6.55     16.65 o 
 -11  16   6       37.41       28.13     13.60 o 
 -10  16   6        5.50       38.78     16.69 o 
  -9  16   6      165.15      169.84     27.73 o 
  -8  16   6       52.25       41.86     18.81 o 
  -7  16   6       95.77      141.79     27.08 o 
  -6  16   6       67.21       41.87     22.24 o 
  -5  16   6      142.16      130.64     27.14 o 
  -4  16   6      196.96      131.90     30.93 o 
  -3  16   6      148.71      159.62     26.17 o 
  -2  16   6      375.61      429.15     35.60 o 
  -1  16   6      955.93     1062.15     49.60 o 
   0  16   6       75.21       60.81     22.60 o 
   1  16   6      692.53      775.61     42.71 o 
   2  16   6       71.27       52.37     16.01 o 
   3  16   6      293.50      263.06     27.96 o 
   4  16   6       76.74       57.03     12.68 o 
   5  16   6      153.58      218.61     46.43 o 
   6  16   6       22.03       16.65     10.34 o 
   7  16   6       68.65       46.56     13.06 o 
   8  16   6       45.36       50.93     18.57 o 
   9  16   6       12.29       32.00     13.17 o 
 -11  17   6        0.01       33.78     26.32 o 
 -10  17   6       11.73       21.05     23.15 o 
  -9  17   6        2.92        8.93     15.58 o 
  -8  17   6       32.00       24.70     18.55 o 
  -7  17   6        1.37        1.05     19.09 o 
  -6  17   6      150.06      129.89     27.27 o 
  -5  17   6       17.12       62.80     25.00 o 
  -4  17   6      127.12      139.20     30.73 o 
  -3  17   6       33.19       49.95     25.38 o 
  -2  17   6      235.38      308.07     33.17 o 
  -1  17   6       71.87       35.14     24.10 o 
   0  17   6      100.20       93.04     24.09 o 
   1  17   6      148.82      154.58     31.02 o 
   2  17   6      374.81      347.77     39.07 o 
   3  17   6       47.10       58.55     17.39 o 
   4  17   6       91.76       50.21     15.43 o 
   5  17   6        7.20      -12.53     12.79 o 
   6  17   6       38.07       43.19     11.58 o 
   7  17   6        1.01        3.43     15.52 o 
   8  17   6        6.96       14.14     12.62 o 
   9  17   6        7.94       39.37     25.07 o 
 -10  18   6        1.65       11.74     26.97 o 
  -9  18   6       12.88       28.69     21.79 o 
  -8  18   6        0.19       15.61     19.03 o 
  -7  18   6        0.39       -7.76     20.61 o 
  -6  18   6        6.71        8.17     16.30 o 
  -5  18   6       90.63       79.61     25.07 o 
  -4  18   6        1.18       21.42     22.76 o 
  -3  18   6       65.67       79.83     23.85 o 
  -2  18   6       90.19       76.88     25.85 o 
  -1  18   6        0.71       14.48     23.57 o 
   0  18   6        8.16       31.18     22.91 o 
   1  18   6       37.09       11.38     22.31 o 
   2  18   6       50.25       61.52     26.46 o 
   3  18   6        3.52       33.28     24.24 o 
   4  18   6        4.18       33.93     23.02 o 
   5  18   6        2.17       39.23     18.67 o 
   6  18   6        1.58       21.36     20.56 o 
   7  18   6        0.67       13.72     15.92 o 
   8  18   6        0.06        5.11     23.57 o 
 -10  19   6        0.17       12.11     23.96 o 
  -9  19   6        3.97        8.01     19.09 o 
  -8  19   6        1.87      -10.87     21.09 o 
  -7  19   6       45.19       54.77     23.72 o 
  -6  19   6        7.43       22.11     15.53 o 
  -5  19   6       21.94       32.46     23.50 o 
  -4  19   6       39.63       84.17     27.49 o 
  -3  19   6      247.16      257.49     31.25 o 
  -2  19   6       42.44      104.68     28.00 o 
  -1  19   6      407.98      423.14     36.51 o 
   0  19   6        1.36       23.33     21.41 o 
   1  19   6      422.41      420.38     35.93 o 
   2  19   6      407.24      459.13     38.98 o 
   3  19   6      141.40      190.08     30.43 o 
   4  19   6       33.69       32.84     20.60 o 
   5  19   6        0.10       -2.10     18.15 o 
   6  19   6       12.93       56.76     33.08 o 
   7  19   6        4.96       16.29     24.46 o 
   8  19   6       10.13        2.86     29.18 o 
  -9  20   6       34.48        9.56     20.48 o 
  -8  20   6        3.18       12.13     19.85 o 
  -7  20   6      125.15       99.74     26.07 o 
  -6  20   6       11.91       -4.59     23.94 o 
  -5  20   6      162.09      157.12     26.60 o 
  -4  20   6       52.35       72.83     26.35 o 
  -3  20   6      108.10       68.22     24.12 o 
  -2  20   6       86.38       47.41     22.74 o 
  -1  20   6      272.30      282.35     34.45 o 
   0  20   6       48.42       37.52     21.83 o 
   1  20   6      241.65      227.77     33.23 o 
   2  20   6       18.46       14.41     22.10 o 
   3  20   6      158.93      125.23     26.92 o 
   4  20   6       26.59       14.23     20.12 o 
   5  20   6       66.87       59.23     22.82 o 
   6  20   6       17.82       41.93     32.22 o 
   7  20   6        6.83       19.33     26.57 o 
   8  20   6        9.06       14.84     28.77 o 
  -9  21   6       11.91       11.59     21.14 o 
  -8  21   6       31.89       53.94     18.98 o 
  -7  21   6       12.35       24.37     21.79 o 
  -6  21   6       90.20       54.89     22.26 o 
  -5  21   6       18.71       30.94     21.57 o 
  -4  21   6       87.49       93.68     30.49 o 
  -3  21   6        1.11       27.45     21.86 o 
  -2  21   6      101.48       84.42     24.14 o 
  -1  21   6       51.18       38.19     22.38 o 
   0  21   6       74.05       75.12     24.00 o 
   1  21   6        0.43       44.26     25.01 o 
   2  21   6        5.45       12.39     25.76 o 
   3  21   6        9.01       22.59     21.19 o 
   4  21   6        9.96       40.11     27.44 o 
   5  21   6        4.12       10.81     19.29 o 
   6  21   6        4.46      -29.47     31.52 o 
   7  21   6        0.45      -13.66     23.62 o 
  -8  22   6        0.18       10.29     19.33 o 
  -7  22   6        0.05       -3.58     20.56 o 
  -6  22   6        6.43        4.84     18.74 o 
  -5  22   6       16.52       27.09     25.03 o 
  -4  22   6       30.35       11.83     22.90 o 
  -3  22   6       35.10       53.56     24.01 o 
  -2  22   6        4.73        8.49     20.68 o 
  -1  22   6       15.82       31.14     21.56 o 
   0  22   6        0.70       12.86     21.05 o 
   1  22   6        6.23       16.77     20.68 o 
   2  22   6       14.77       42.94     22.81 o 
   3  22   6        0.01        4.81     20.67 o 
   4  22   6        2.63        7.81     20.42 o 
   5  22   6        0.42       13.51     19.34 o 
   6  22   6       15.27      125.03     46.30 o 
  -7  23   6        4.40       12.22     23.58 o 
  -6  23   6        0.07       27.40     24.34 o 
  -5  23   6       14.91       38.82     23.93 o 
  -4  23   6        0.71       27.62     27.67 o 
  -3  23   6       16.46       -0.04     21.86 o 
  -2  23   6       11.28       41.82     22.16 o 
  -1  23   6       23.09       31.48     21.39 o 
   0  23   6       16.29       18.75     22.82 o 
   1  23   6        1.55       18.34     20.56 o 
   2  23   6        1.78        4.01     21.04 o 
   3  23   6        6.25       13.58     19.54 o 
   4  23   6       20.80       37.63     23.19 o 
   5  23   6        2.92       12.84     23.98 o 
   6  23   6        0.02        3.19     28.29 o 
  -7  24   6       34.02       13.83     18.52 o 
  -6  24   6        1.07       -6.39     22.72 o 
  -5  24   6       72.01       76.18     27.80 o 
  -4  24   6       16.45       21.89     23.04 o 
  -3  24   6       64.58       64.20     23.83 o 
  -2  24   6        0.08       11.39     21.44 o 
  -1  24   6       15.93        3.05     20.54 o 
   0  24   6        1.75       16.10     21.21 o 
   1  24   6        6.32       28.00     21.58 o 
   2  24   6       26.23       47.43     23.37 o 
   3  24   6        4.19       31.14     22.53 o 
   4  24   6       43.29       10.19     20.59 o 
   5  24   6        0.14       18.31     26.39 o 
  -6  25   6       14.17       40.95     19.26 o 
  -5  25   6        1.01        8.97     22.79 o 
  -4  25   6        9.72       36.49     22.81 o 
  -3  25   6       24.04       41.99     22.28 o 
  -2  25   6        1.09        2.44     21.02 o 
  -1  25   6        6.07       23.61     23.86 o 
   0  25   6        1.18        8.87     21.30 o 
   1  25   6        0.68        8.14     21.43 o 
   2  25   6        9.19       19.72     26.57 o 
   3  25   6        3.57       28.03     20.78 o 
   4  25   6        4.16       25.68     27.33 o 
  -5  26   6        0.45       20.89     18.24 o 
  -4  26   6        3.36       16.11     18.69 o 
  -3  26   6        3.05        3.09     20.42 o 
  -2  26   6        2.07       49.44     23.39 o 
  -1  26   6        0.12       12.87     21.70 o 
   0  26   6        0.08       -1.18     20.20 o 
   1  26   6        1.13       34.10     23.19 o 
   2  26   6        2.63        6.18     21.53 o 
   3  26   6        0.86       11.53     28.09 o 
  -3  27   6        0.50       -3.98     20.99 o 
  -2  27   6        3.87       53.12     26.68 o 
  -1  27   6        9.63       15.65     21.26 o 
   0  27   6        0.53        9.57     20.84 o 
   1  27   6        0.32      -21.54     28.21 o 
 -13   1   7        3.24       19.44     30.98 o 
 -12   1   7        5.25       24.51     14.97 o 
 -11   1   7        5.11       17.66      9.58 o 
 -10   1   7       25.76       47.78     10.55 o 
  -9   1   7       13.01       26.15      9.80 o 
  -8   1   7      314.96      304.89     21.97 o 
  -7   1   7        0.26        7.17     10.06 o 
  -6   1   7      387.32      429.81     22.35 o 
  -5   1   7      150.65      227.28     18.81 o 
  -4   1   7      322.84      369.27     20.97 o 
  -3   1   7       47.12       38.65     10.91 o 
  -2   1   7       39.48       52.29      8.63 o 
  -1   1   7     1144.45     1067.65     29.47 o 
   0   1   7      146.83      170.63     13.37 o 
   1   1   7      561.36      729.45     25.64 o 
   2   1   7     1860.10     1911.59     39.37 o 
   3   1   7       88.20      100.14     14.18 o 
   4   1   7       39.27       38.41     13.79 o 
   5   1   7      106.88      102.92     15.57 o 
   6   1   7        5.96       30.02     13.34 o 
   7   1   7       13.58        5.12     19.12 o 
   8   1   7        0.12       33.46     24.58 o 
   9   1   7       49.86       29.29     21.68 o 
  10   1   7        4.52       39.05     25.47 o 
  11   1   7        0.80       19.01     30.04 o 
 -13   2   7        9.88       23.85     30.22 o 
 -12   2   7        0.31        2.75     15.14 o 
 -11   2   7       76.90       50.37     11.25 o 
 -10   2   7        3.43       30.85      9.34 o 
  -9   2   7      460.84      302.90     59.06 o 
  -8   2   7       12.17       11.48     12.49 o 
  -7   2   7      641.96      707.10     32.96 o 
  -6   2   7       25.54       29.47     11.97 o 
  -5   2   7      519.35      532.86     23.38 o 
  -4   2   7       44.79       60.16     10.13 o 
  -3   2   7      143.71      158.81     11.95 o 
  -2   2   7      310.24      308.16     22.62 o 
  -1   2   7      506.03      514.53     27.63 o 
   0   2   7       32.91       34.62      8.52 o 
   1   2   7     1058.29     1193.69     30.94 o 
   2   2   7      223.03      293.49     20.01 o 
   3   2   7      562.37      524.66     35.88 o 
   4   2   7      349.03      345.97     24.13 o 
   5   2   7      904.35      886.34     63.24 o 
   6   2   7        1.58        4.01     11.66 o 
   7   2   7      144.56      116.58     25.22 o 
   8   2   7      124.23      157.64     26.01 o 
   9   2   7       17.09       28.17     20.80 o 
  10   2   7       30.52       14.47     22.69 o 
  11   2   7        3.43       21.76     21.63 o 
 -13   3   7        9.86       25.80     30.82 o 
 -12   3   7       22.50       33.01     25.05 o 
 -11   3   7        2.84        2.83     13.87 o 
 -10   3   7       37.53       27.94     13.12 o 
  -9   3   7        9.65       24.99     15.71 o 
  -8   3   7      233.99      219.50     23.86 o 
  -7   3   7        8.98       26.51      9.20 o 
  -6   3   7       61.14       79.62     12.47 o 
  -5   3   7       12.64       -2.70      8.07 o 
  -4   3   7       24.61       75.43     20.53 o 
  -3   3   7       30.65       40.64     12.95 o 
  -2   3   7        2.45       17.12     11.58 o 
  -1   3   7       85.98       75.62     14.63 o 
   0   3   7       80.79       76.99      9.81 o 
   1   3   7      173.46      167.01     13.43 o 
   2   3   7       47.76       35.22     11.49 o 
   3   3   7      654.96      672.60     26.47 o 
   4   3   7       42.68       54.90     14.79 o 
   5   3   7      399.65      351.53     42.50 o 
   6   3   7       76.71       63.13     34.21 o 
   7   3   7      309.06      299.86     35.55 o 
   8   3   7        8.45        6.79     18.47 o 
   9   3   7       81.59       97.07     25.57 o 
  10   3   7        0.18       22.86     21.10 o 
  11   3   7       13.91       33.98     28.04 o 
 -13   4   7        0.00      -27.00     27.00 o 
 -12   4   7       18.67       16.26     15.12 o 
 -11   4   7        0.12       17.33     15.11 o 
 -10   4   7       59.04       38.69     17.03 o 
  -9   4   7       64.00       54.57     12.59 o 
  -8   4   7      178.48      167.33     24.12 o 
  -7   4   7        2.46        8.40     12.55 o 
  -6   4   7       88.48       74.56     15.25 o 
  -5   4   7       34.59       88.60     19.35 o 
  -4   4   7      669.21      469.30     26.49 o 
  -3   4   7       71.99       68.58     13.18 o 
  -2   4   7        0.68       -4.42     13.48 o 
  -1   4   7      293.64      320.25     24.17 o 
   0   4   7        0.41       12.14      8.93 o 
   1   4   7       61.95       56.13     10.52 o 
   2   4   7       81.64       81.47     13.61 o 
   3   4   7      253.60      260.97     19.69 o 
   4   4   7       13.01       21.50     14.50 o 
   5   4   7      154.72      182.44     24.42 o 
   6   4   7        3.80       13.66      9.41 o 
   7   4   7       27.38       15.56     15.10 o 
   8   4   7       51.18       20.00     18.90 o 
   9   4   7       20.78        8.17     20.12 o 
  10   4   7        1.47        8.72     19.92 o 
  11   4   7        7.07       25.33     21.63 o 
 -12   5   7        1.76       10.78     13.21 o 
 -11   5   7       56.05       58.89     14.72 o 
 -10   5   7       32.38       24.62     11.67 o 
  -9   5   7      167.85      129.93     19.40 o 
  -8   5   7      411.66      394.76     37.23 o 
  -7   5   7      235.17      237.47     32.00 o 
  -6   5   7      633.18      525.64     35.76 o 
  -5   5   7      298.52      328.64     35.62 o 
  -4   5   7      414.53      414.54     27.44 o 
  -3   5   7        1.29        3.08     13.37 o 
  -2   5   7      751.61      762.74     32.72 o 
  -1   5   7       38.36       33.00     12.73 o 
   0   5   7      379.87      421.82     24.84 o 
   1   5   7        2.87       22.00     11.37 o 
   2   5   7     1096.37     1171.91     39.03 o 
   3   5   7        0.63       12.92     10.46 o 
   4   5   7        5.23       12.40     13.21 o 
   5   5   7        3.26       21.33     11.03 o 
   6   5   7       11.78       13.17     11.70 o 
   7   5   7       19.81       45.78     16.39 o 
   8   5   7        9.21       34.85     20.10 o 
   9   5   7       37.78       56.47     36.23 o 
  10   5   7        3.19       39.43     23.59 o 
  11   5   7        0.25       19.62     22.48 o 
 -12   6   7        7.08       19.71     15.05 o 
 -11   6   7       84.48      114.35     19.15 o 
 -10   6   7        4.04       39.70     12.52 o 
  -9   6   7      336.38      347.61     35.38 o 
  -8   6   7       30.02       31.53     13.19 o 
  -7   6   7     1090.94     1240.90     57.99 o 
  -6   6   7        0.06       25.11     12.78 o 
  -5   6   7     2836.74     3118.54     79.67 o 
  -4   6   7        0.21       -6.99     16.43 o 
  -3   6   7     1017.84     1054.16     47.47 o 
  -2   6   7      207.08      210.50     20.53 o 
  -1   6   7      829.42      964.04     36.39 o 
   0   6   7      222.17      240.94     22.28 o 
   1   6   7     1302.79     1359.89     46.60 o 
   2   6   7      151.92      150.50     16.90 o 
   3   6   7      960.80      869.25     37.28 o 
   4   6   7       16.11       17.92     10.09 o 
   5   6   7      132.54      125.09     17.76 o 
   6   6   7       22.57       24.93     11.75 o 
   7   6   7      166.94      131.35     19.88 o 
   8   6   7       66.98       68.83     24.34 o 
   9   6   7       27.16       24.78     20.21 o 
  10   6   7       14.90        6.91     19.86 o 
 -12   7   7       21.45       22.20     11.85 o 
 -11   7   7       29.84       27.77     11.58 o 
 -10   7   7      104.28       73.60     15.02 o 
  -9   7   7       52.70       64.54     18.94 o 
  -8   7   7      353.55      403.18     39.48 o 
  -7   7   7       26.32       32.88     11.82 o 
  -6   7   7       75.42       35.73     11.07 o 
  -5   7   7       79.18      143.52     53.45 o 
  -4   7   7        1.92       -1.31     12.33 o 
  -3   7   7      190.65      128.86     45.76 o 
  -2   7   7      123.81      133.01     22.18 o 
  -1   7   7      282.93      284.15     25.25 o 
   0   7   7       68.85       63.86     15.40 o 
   1   7   7      567.72      559.44     32.21 o 
   2   7   7      305.44      236.35     17.47 o 
   3   7   7      372.47      353.87     22.74 o 
   4   7   7      354.03      279.94     21.17 o 
   5   7   7      194.33      197.36     20.25 o 
   6   7   7      180.57      137.86     16.93 o 
   7   7   7        4.01        6.81     16.53 o 
   8   7   7       25.38       46.86     19.76 o 
   9   7   7       12.95       29.14     21.27 o 
  10   7   7        2.46       11.57     20.28 o 
 -12   8   7        0.22        3.93     16.07 o 
 -11   8   7       19.34       44.07     14.08 o 
 -10   8   7        0.14       20.94     11.19 o 
  -9   8   7       51.29       36.53     15.38 o 
  -8   8   7       12.53       25.27     16.89 o 
  -7   8   7       15.98       19.01     11.46 o 
  -6   8   7      112.90      101.88     17.25 o 
  -5   8   7       40.43       77.04     17.17 o 
  -4   8   7      156.84      196.98     21.22 o 
  -3   8   7       16.12       37.35     13.04 o 
  -2   8   7       97.16      100.87     15.83 o 
  -1   8   7      364.66      399.03     32.67 o 
   0   8   7      122.19      127.64     19.22 o 
   1   8   7       21.86       29.25     19.17 o 
   2   8   7       18.89       34.87     11.31 o 
   3   8   7       97.81       86.66     13.70 o 
   4   8   7        0.08        0.49     10.62 o 
   5   8   7       39.17       78.20     15.54 o 
   6   8   7        4.73        8.47     12.12 o 
   7   8   7       28.46       22.30     18.08 o 
   8   8   7        1.96      -16.30     18.66 o 
   9   8   7       15.66       17.42     20.15 o 
  10   8   7        8.61       13.21     19.81 o 
 -12   9   7        9.52       10.40     15.43 o 
 -11   9   7        0.45       30.91     15.09 o 
 -10   9   7       50.91       23.75     15.52 o 
  -9   9   7        3.84        8.19     12.60 o 
  -8   9   7      160.51      142.97     21.55 o 
  -7   9   7        7.25       17.35     10.16 o 
  -6   9   7        0.49       10.83     12.49 o 
  -5   9   7      565.56      584.65     38.67 o 
  -4   9   7      212.14      226.65     21.94 o 
  -3   9   7        1.36       29.17     11.97 o 
  -2   9   7      514.67      493.70     30.09 o 
  -1   9   7      220.38      241.85     22.34 o 
   0   9   7       75.25       60.91     27.69 o 
   1   9   7      382.74      464.74     51.44 o 
   2   9   7      112.12      127.63     18.62 o 
   3   9   7      596.76      564.72     33.41 o 
   4   9   7       60.41       49.64     10.66 o 
   5   9   7      258.61      220.50     21.10 o 
   6   9   7       56.75       53.67     12.63 o 
   7   9   7      124.18      130.76     20.10 o 
   8   9   7       22.44       35.24     19.69 o 
   9   9   7       52.18       44.30     22.88 o 
  10   9   7        0.15       21.46     13.70 o 
 -12  10   7        5.11       -0.15     40.02 o 
 -11  10   7       41.33       16.76     14.07 o 
 -10  10   7        8.53       19.14     12.70 o 
  -9  10   7      192.62      197.75     27.53 o 
  -8  10   7       34.68       36.91     16.17 o 
  -7  10   7      410.92      395.94     32.11 o 
  -6  10   7      164.30      159.26     31.16 o 
  -5  10   7      151.46      154.98     19.04 o 
  -4  10   7      210.72      181.56     21.56 o 
  -3  10   7      111.92      141.63     17.92 o 
  -2  10   7       20.03       23.54     13.72 o 
  -1  10   7        3.19       38.02     13.62 o 
   0  10   7      351.47      364.14     26.25 o 
   1  10   7       91.72       67.60     17.83 o 
   2  10   7      451.21      437.16     30.67 o 
   3  10   7      197.54      188.22     38.01 o 
   4  10   7      381.09      377.70     28.74 o 
   5  10   7       16.92       20.75     11.56 o 
   6  10   7      139.29       94.33     17.20 o 
   7  10   7       91.66       71.53     15.64 o 
   8  10   7      103.65       84.34     20.77 o 
   9  10   7       30.90       40.43     18.09 o 
  10  10   7       19.41       45.19     16.25 o 
 -12  11   7       18.73       42.77     24.49 o 
 -11  11   7       15.65       39.58     28.40 o 
 -10  11   7        5.60       12.53     15.95 o 
  -9  11   7        8.57       13.39     11.34 o 
  -8  11   7       75.34       79.46     20.91 o 
  -7  11   7        0.01       14.51     19.79 o 
  -6  11   7      209.16      160.31     23.94 o 
  -5  11   7      251.54      280.56     30.50 o 
  -4  11   7      840.60      795.81     48.08 o 
  -3  11   7      181.47      188.28     19.39 o 
  -2  11   7      122.87      153.35     20.98 o 
  -1  11   7        5.88        7.57     11.89 o 
   0  11   7      141.02      160.22     20.19 o 
   1  11   7      133.06       59.10     26.81 o 
   2  11   7       29.57       31.88     13.34 o 
   3  11   7        1.74       13.16     15.86 o 
   4  11   7       84.45       87.07     18.43 o 
   5  11   7       18.74       19.68     12.60 o 
   6  11   7        7.89       15.70     10.51 o 
   7  11   7       11.82       26.91     17.24 o 
   8  11   7       21.73       31.63     17.46 o 
   9  11   7       13.69       11.83     19.53 o 
  10  11   7        0.40       22.71     13.10 o 
 -11  12   7        0.10       34.21     16.28 o 
 -10  12   7       26.81       31.13     17.67 o 
  -9  12   7       27.73       35.15     20.40 o 
  -8  12   7        0.19        8.23     15.85 o 
  -7  12   7       41.12       32.65     15.50 o 
  -6  12   7        1.26       24.90     18.10 o 
  -5  12   7      107.58      132.55     23.59 o 
  -4  12   7        9.72       57.63     24.98 o 
  -3  12   7       40.68       47.89     23.05 o 
  -2  12   7        0.15       12.35     13.96 o 
  -1  12   7      533.89      587.59     33.95 o 
   0  12   7      148.10      136.34     20.46 o 
   1  12   7       63.38       65.68     15.97 o 
   2  12   7       45.76       54.12     17.96 o 
   3  12   7       32.40       53.13     18.61 o 
   4  12   7        0.03       16.51      9.43 o 
   5  12   7       13.50       18.02     13.00 o 
   6  12   7       16.60       33.26     13.81 o 
   7  12   7        0.49       -4.98     15.16 o 
   8  12   7        9.92       27.23     15.98 o 
   9  12   7        0.24       29.53     19.53 o 
 -11  13   7        0.22       18.91     28.27 o 
 -10  13   7       19.22       19.10     14.12 o 
  -9  13   7        0.05        8.53     20.53 o 
  -8  13   7       34.33       13.72     16.30 o 
  -7  13   7        2.23       30.42     14.20 o 
  -6  13   7       11.50       14.73     18.92 o 
  -5  13   7       15.16       41.40     17.55 o 
  -4  13   7        1.53       15.37     17.08 o 
  -3  13   7       82.67       74.79     25.73 o 
  -2  13   7       35.94       53.36     21.92 o 
  -1  13   7      243.79      297.50     31.41 o 
   0  13   7       10.71       38.25     14.98 o 
   1  13   7       33.96       57.14     15.10 o 
   2  13   7       39.59       20.98     16.21 o 
   3  13   7      362.96      395.17     31.99 o 
   4  13   7       30.85       31.86     13.42 o 
   5  13   7       42.07       17.79      7.90 o 
   6  13   7       32.43       37.75     13.57 o 
   7  13   7       10.28       26.32     16.10 o 
   8  13   7        8.35       23.10     17.67 o 
   9  13   7       40.86       14.11     32.75 o 
 -11  14   7       49.09       42.96     15.79 o 
 -10  14   7       15.62       41.42     14.04 o 
  -9  14   7       64.24       93.89     25.36 o 
  -8  14   7        3.21       26.11     21.05 o 
  -7  14   7      150.20      234.82     35.26 o 
  -6  14   7       17.95       33.03     19.24 o 
  -5  14   7       38.19       48.11     21.84 o 
  -4  14   7        0.99        1.92     18.03 o 
  -3  14   7       72.14       65.18     22.70 o 
  -2  14   7      154.34      128.77     35.26 o 
  -1  14   7       97.21      142.44     28.82 o 
   0  14   7      286.75      283.13     32.81 o 
   1  14   7      323.05      302.84     24.78 o 
   2  14   7      108.26      128.63     19.82 o 
   3  14   7      484.17      420.77     64.97 o 
   4  14   7       78.13       89.68     20.77 o 
   5  14   7       31.02       24.01     16.18 o 
   6  14   7       48.16       45.24     22.15 o 
   7  14   7       52.84       37.83     12.85 o 
   8  14   7        9.97       54.44     30.98 o 
   9  14   7        0.78       14.59     25.12 o 
 -10  15   7       34.47       31.51     20.78 o 
  -9  15   7        6.20       19.07     15.22 o 
  -8  15   7       64.27       44.80     10.79 o 
  -7  15   7       12.41       19.97     17.48 o 
  -6  15   7       88.85       87.76     25.51 o 
  -5  15   7        2.51       11.48     20.75 o 
  -4  15   7      126.25      103.09     32.15 o 
  -3  15   7       16.88       55.26     24.08 o 
  -2  15   7      193.10      175.98     28.57 o 
  -1  15   7        2.38       20.45     20.88 o 
   0  15   7       60.87       65.36     23.56 o 
   1  15   7       34.60       29.66     19.52 o 
   2  15   7       13.01       30.55     14.88 o 
   3  15   7        5.01       -3.38     15.45 o 
   4  15   7      133.83      163.71     25.01 o 
   5  15   7       47.30       54.01     20.83 o 
   6  15   7        3.21       30.06     25.68 o 
   7  15   7        3.79       16.62     19.83 o 
   8  15   7        9.11       20.59     24.44 o 
   9  15   7        6.91       20.50     25.00 o 
 -10  16   7       49.55       38.03     19.18 o 
  -9  16   7       22.86       26.61     19.23 o 
  -8  16   7      111.34      110.53     29.22 o 
  -7  16   7       12.24       35.13     16.96 o 
  -6  16   7       13.91       12.02     19.06 o 
  -5  16   7       12.32       34.55     24.87 o 
  -4  16   7        2.44       21.18     22.55 o 
  -3  16   7       16.70       15.49     21.72 o 
  -2  16   7       46.48       62.62     23.98 o 
  -1  16   7        0.44       48.68     33.12 o 
   0  16   7       43.10       36.64     22.59 o 
   1  16   7       90.77      145.61     28.66 o 
   2  16   7       25.29       44.66     18.16 o 
   3  16   7       27.92       28.38     16.30 o 
   4  16   7        2.17       25.23     18.86 o 
   5  16   7        8.25       47.22     15.90 o 
   6  16   7        5.85        3.58     18.62 o 
   7  16   7        1.86       -0.39     19.23 o 
   8  16   7        3.53       13.78     24.57 o 
 -10  17   7       10.43       13.77     19.31 o 
  -9  17   7        0.57       20.00     18.80 o 
  -8  17   7       78.81       76.99     19.70 o 
  -7  17   7        1.78       30.71     23.09 o 
  -6  17   7      180.98      192.72     30.80 o 
  -5  17   7        0.15       16.29     22.89 o 
  -4  17   7      107.97       91.99     25.86 o 
  -3  17   7        0.19       13.04     23.55 o 
  -2  17   7        0.31        6.53     22.48 o 
  -1  17   7      165.05      117.26     28.47 o 
   0  17   7      127.84      177.33     32.24 o 
   1  17   7        6.14        2.31     22.78 o 
   2  17   7      163.46      116.42     27.12 o 
   3  17   7        1.97       28.34     29.46 o 
   4  17   7      130.34      111.16     24.36 o 
   5  17   7       40.88       13.74     13.52 o 
   6  17   7       20.56       25.75     20.16 o 
   7  17   7        1.87       16.04     26.54 o 
   8  17   7        0.07      -18.91     31.39 o 
  -9  18   7       58.71       44.70     21.83 o 
  -8  18   7       44.67       73.01     23.71 o 
  -7  18   7      125.32      137.60     27.11 o 
  -6  18   7       85.15      108.36     27.90 o 
  -5  18   7       59.09       56.54     23.91 o 
  -4  18   7       57.76       52.35     25.11 o 
  -3  18   7      753.85     1013.30     52.59 o 
  -2  18   7       99.67       93.85     26.54 o 
  -1  18   7      293.83      316.92     34.95 o 
   0  18   7        8.91       31.00     23.72 o 
   1  18   7      228.71      271.24     46.35 o 
   2  18   7       31.68       16.34     22.60 o 
   3  18   7       86.60       98.90     25.04 o 
   4  18   7       27.24       34.02     15.64 o 
   5  18   7       25.04       34.51     13.91 o 
   6  18   7        1.02       22.63     26.78 o 
   7  18   7        8.81       51.43     29.32 o 
  -9  19   7        0.05       30.77     19.21 o 
  -8  19   7       33.19       26.59     20.68 o 
  -7  19   7       13.75       31.37     20.15 o 
  -6  19   7      118.94      120.60     26.76 o 
  -5  19   7       13.74      -20.09     21.95 o 
  -4  19   7      271.58      255.23     34.08 o 
  -3  19   7       16.61       42.56     24.55 o 
  -2  19   7      203.04      131.02     26.03 o 
  -1  19   7        7.71       17.22     23.17 o 
   0  19   7      156.04      162.52     40.29 o 
   1  19   7       45.05       40.55     23.65 o 
   2  19   7       34.25       51.24     24.31 o 
   3  19   7        4.53       16.03     22.03 o 
   4  19   7       34.13       40.59     16.76 o 
   5  19   7        5.46       30.17     27.93 o 
   6  19   7        5.93       29.04     28.18 o 
   7  19   7        6.91       28.75     26.07 o 
  -8  20   7       10.54       39.47     20.78 o 
  -7  20   7        1.89      -21.71     21.94 o 
  -6  20   7        8.71       17.79     23.70 o 
  -5  20   7        2.27       36.87     23.92 o 
  -4  20   7       17.35       16.50     22.55 o 
  -3  20   7       15.81        8.06     22.75 o 
  -2  20   7       51.22       54.38     23.94 o 
  -1  20   7        2.81       22.06     22.31 o 
   0  20   7       12.91       -1.38     21.78 o 
   1  20   7        0.25       -5.40     22.38 o 
   2  20   7        7.73        5.82     22.45 o 
   3  20   7        5.89       11.49     23.24 o 
   4  20   7        1.75       18.82     20.79 o 
   5  20   7       15.54       53.98     33.26 o 
   6  20   7        9.30       10.21     27.31 o 
  -8  21   7       11.46       23.57     18.12 o 
  -7  21   7        0.54       -0.63     25.29 o 
  -6  21   7       20.36       27.69     18.52 o 
  -5  21   7        1.43       27.79     24.35 o 
  -4  21   7       14.69       44.35     23.86 o 
  -3  21   7       27.24       24.68     23.45 o 
  -2  21   7       28.29       26.11     22.00 o 
  -1  21   7        1.91       11.67     22.11 o 
   0  21   7        7.61       45.01     25.73 o 
   1  21   7        8.80       22.09     22.90 o 
   2  21   7        0.20       -7.94     21.45 o 
   3  21   7        5.77       21.98     21.13 o 
   4  21   7        2.58        5.79     20.18 o 
   5  21   7       14.08       52.27     32.06 o 
   6  21   7        0.07       28.21     29.71 o 
  -7  22   7       53.81       53.90     21.67 o 
  -6  22   7        3.74       13.44     23.94 o 
  -5  22   7       20.84      -18.35     22.88 o 
  -4  22   7        1.00       -3.65     21.79 o 
  -3  22   7        3.37        6.88     21.10 o 
  -2  22   7        5.18       17.15     22.67 o 
  -1  22   7        0.68       18.32     24.67 o 
   0  22   7       45.00       32.50     25.14 o 
   1  22   7        1.78        2.55     22.18 o 
   2  22   7       14.53       11.65     21.73 o 
   3  22   7        2.00       -1.18     21.50 o 
   4  22   7       14.10       22.45     21.33 o 
   5  22   7        7.99        4.75     38.97 o 
  -6  23   7        5.82       11.51     12.49 o 
  -5  23   7        1.26        9.79     23.46 o 
  -4  23   7        8.97       17.07     24.30 o 
  -3  23   7        0.05        8.12     21.90 o 
  -2  23   7       78.03       83.52     25.48 o 
  -1  23   7        2.78       19.06     23.34 o 
   0  23   7        9.09       19.16     21.97 o 
   1  23   7        3.41        3.93     21.97 o 
   2  23   7        9.81       18.03     22.50 o 
   3  23   7       41.13       35.54     23.82 o 
   4  23   7       33.18       33.05     22.08 o 
  -5  24   7        1.87       12.67     22.91 o 
  -4  24   7        1.52       18.56     25.30 o 
  -3  24   7        0.86       25.04     24.90 o 
  -2  24   7        1.13       30.20     25.76 o 
  -1  24   7        0.03       18.30     22.66 o 
   0  24   7        0.14       12.05     24.42 o 
   1  24   7        0.27       -3.79     21.95 o 
   2  24   7        1.52       19.33     22.39 o 
   3  24   7        0.54       43.72     23.41 o 
  -4  25   7        6.47       19.21     23.01 o 
  -3  25   7        6.45       30.60     23.25 o 
  -2  25   7        0.31       26.34     22.79 o 
  -1  25   7        6.60       11.20     23.19 o 
   0  25   7        0.03       12.28     22.64 o 
   1  25   7       11.30        6.58     22.59 o 
   2  25   7        0.49       12.90     23.29 o 
  -1  26   7        0.10        5.02     23.92 o 
 -11   0   8        8.79        2.13     24.47 o 
 -10   0   8       31.66       52.23     26.08 o 
  -9   0   8      109.82      107.61     28.01 o 
  -8   0   8      248.43      184.41     30.28 o 
  -7   0   8      772.47      843.39     42.67 o 
  -6   0   8      112.81       90.17     18.17 o 
  -5   0   8      571.84      500.87     36.74 o 
  -4   0   8       39.78       38.40     37.74 o 
  -3   0   8      161.85      154.90     17.42 o 
  -2   0   8        0.57        3.52     21.20 o 
  -1   0   8       44.25       52.64     13.38 o 
   0   0   8       13.22       12.70     15.07 o 
   1   0   8       73.36       53.47     27.25 o 
   2   0   8      177.71      176.61     23.19 o 
   3   0   8      187.62      178.99     23.06 o 
   4   0   8      377.07      370.96     39.31 o 
   5   0   8       20.02        1.77     16.81 o 
   6   0   8      499.94      221.80    337.87 o 
   7   0   8      212.66      159.83     40.94 o 
   8   0   8      140.14       91.51     74.94 o 
   9   0   8        0.15       -4.95     28.05 o 
  10   0   8       26.35       35.67     29.42 o 
 -12   1   8        0.30        1.50     16.62 o 
 -11   1   8       27.53       28.77     16.42 o 
 -10   1   8        1.26        5.07     18.79 o 
  -9   1   8        6.11       -3.99     12.29 o 
  -8   1   8        0.99       26.43     12.13 o 
  -7   1   8       18.79       28.13     14.62 o 
  -6   1   8      115.41      111.83     17.52 o 
  -5   1   8       78.17      106.11     16.88 o 
  -4   1   8      214.34      209.77     19.37 o 
  -3   1   8       34.96       33.02     15.24 o 
  -2   1   8       47.94       44.79     12.48 o 
  -1   1   8       20.60       32.91     10.11 o 
   0   1   8        4.44       15.50      9.20 o 
   1   1   8       88.65       84.66     13.64 o 
   2   1   8       13.52       14.04     11.22 o 
   3   1   8      161.89      128.23     14.89 o 
   4   1   8      171.02      181.00     19.92 o 
   5   1   8        1.81       12.02     11.48 o 
   6   1   8       25.31       26.60     16.14 o 
   7   1   8        3.32       24.76     19.78 o 
   8   1   8       16.77       31.16     20.04 o 
   9   1   8       23.44       31.07     22.40 o 
  10   1   8       11.59       26.45     20.27 o 
 -12   2   8       12.36       14.63     26.01 o 
 -11   2   8        0.55       17.86     13.63 o 
 -10   2   8       17.36       16.80     13.68 o 
  -9   2   8       26.14       11.61     12.44 o 
  -8   2   8       57.34       26.28     14.49 o 
  -7   2   8       95.53       72.31     18.17 o 
  -6   2   8        9.77       32.84     14.00 o 
  -5   2   8      354.63      411.52     26.15 o 
  -4   2   8       67.31       88.30     17.33 o 
  -3   2   8      327.25      280.83     24.38 o 
  -2   2   8      281.04      304.92     22.01 o 
  -1   2   8        1.90       30.07     15.31 o 
   0   2   8      668.66      730.78     24.75 o 
   1   2   8        0.37        0.79      9.60 o 
   2   2   8      127.68      117.09     14.85 o 
   3   2   8      147.30      158.43     17.16 o 
   4   2   8       58.11       52.15     14.47 o 
   5   2   8        4.16       16.77     12.46 o 
   6   2   8       17.02       26.76     13.83 o 
   7   2   8        4.03       17.65     17.99 o 
   8   2   8        0.44       43.30     21.58 o 
   9   2   8        0.78       31.20     20.86 o 
  10   2   8        0.28       45.39     21.99 o 
 -12   3   8       10.50      -13.54     27.71 o 
 -11   3   8        3.38       10.87     14.33 o 
 -10   3   8        9.20       10.94     11.31 o 
  -9   3   8        6.33        5.53     12.47 o 
  -8   3   8      179.73      186.02     22.84 o 
  -7   3   8        6.58        6.21     15.98 o 
  -6   3   8      582.32      547.09     31.14 o 
  -5   3   8       25.57       61.21     17.05 o 
  -4   3   8      556.94      522.70     30.39 o 
  -3   3   8      285.80      356.97     25.82 o 
  -2   3   8      202.32      218.10     20.27 o 
  -1   3   8        3.18       11.87      9.06 o 
   0   3   8      334.30      370.07     25.32 o 
   1   3   8        7.78        4.44      9.33 o 
   2   3   8       67.82       43.53     12.87 o 
   3   3   8       15.47       11.81     10.98 o 
   4   3   8      117.18      105.09     17.51 o 
   5   3   8        3.43       12.37     12.66 o 
   6   3   8        2.34       15.31     12.06 o 
   7   3   8        1.71       11.05     31.54 o 
   8   3   8        1.42       -6.25     18.84 o 
   9   3   8        6.78       -9.08     19.49 o 
  10   3   8        4.05       11.80     20.15 o 
 -12   4   8        1.13       -2.80     42.42 o 
 -11   4   8       18.53       22.15     12.39 o 
 -10   4   8        1.11       17.79     12.77 o 
  -9   4   8      290.76      284.09     31.54 o 
  -8   4   8       82.58       37.73     16.78 o 
  -7   4   8      442.79      514.06     34.98 o 
  -6   4   8        0.97       19.26     17.57 o 
  -5   4   8      438.48      439.97     34.66 o 
  -4   4   8       39.40       26.16     14.38 o 
  -3   4   8      975.10      983.16     38.95 o 
  -2   4   8       71.97       68.51     15.68 o 
  -1   4   8      119.51       70.21     16.39 o 
   0   4   8      181.33      152.75     19.77 o 
   1   4   8      374.43      366.18     24.94 o 
   2   4   8      285.71      264.11     18.90 o 
   3   4   8      478.90      427.26     23.72 o 
   4   4   8       76.55       56.56     15.82 o 
   5   4   8      164.03      144.73     16.73 o 
   6   4   8       36.23       30.09     14.32 o 
   7   4   8       75.49       87.12     20.53 o 
   8   4   8       40.61       18.56     18.30 o 
   9   4   8        0.10       22.14     20.64 o 
  10   4   8       16.77       31.03     13.40 o 
 -12   5   8       12.40       15.21     34.62 o 
 -11   5   8        5.59       19.22     14.58 o 
 -10   5   8       33.34       32.80      9.59 o 
  -9   5   8        0.16       26.56     10.77 o 
  -8   5   8       92.11       93.55     16.48 o 
  -7   5   8       38.14       47.90     14.37 o 
  -6   5   8      413.18      423.26     29.03 o 
  -5   5   8      245.58      183.21     19.51 o 
  -4   5   8       58.58       58.56     19.64 o 
  -3   5   8      143.62      231.56     48.27 o 
  -2   5   8        2.38       27.50     13.49 o 
  -1   5   8        6.32       15.29     14.10 o 
   0   5   8      165.49      249.59     24.90 o 
   1   5   8        7.82       20.27      8.42 o 
   2   5   8      169.82      141.75     20.00 o 
   3   5   8       25.47       28.89     10.19 o 
   4   5   8      126.43      112.62     19.10 o 
   5   5   8       37.76       60.05     14.10 o 
   6   5   8       72.22       74.25     15.40 o 
   7   5   8       10.11       25.24     19.02 o 
   8   5   8       60.44       50.47     20.73 o 
   9   5   8        0.26       15.26     17.55 o 
  10   5   8        4.55       23.36     20.38 o 
 -12   6   8        0.01      -12.41     49.22 o 
 -11   6   8        0.13       32.59     15.84 o 
 -10   6   8       21.69        0.91     15.79 o 
  -9   6   8        1.82       15.47     11.50 o 
  -8   6   8        0.72       17.63     10.47 o 
  -7   6   8       56.25       57.19     13.20 o 
  -6   6   8      100.74       82.34     16.39 o 
  -5   6   8       12.41       29.79     16.35 o 
  -4   6   8      232.35      211.18     22.62 o 
  -3   6   8      185.82      187.63     19.61 o 
  -2   6   8        9.92        6.23     19.35 o 
  -1   6   8        3.52       24.54     14.17 o 
   0   6   8      130.98      120.48     19.69 o 
   1   6   8       55.06       45.85     16.89 o 
   2   6   8       29.51       23.89     13.49 o 
   3   6   8        0.05        7.00      9.26 o 
   4   6   8       15.11       21.49     11.47 o 
   5   6   8        4.26       48.86     14.70 o 
   6   6   8        0.67       20.13     11.99 o 
   7   6   8        0.83       10.46     17.37 o 
   8   6   8        0.17        7.66     18.37 o 
   9   6   8        8.12       42.95     20.31 o 
 -11   7   8        0.25        8.44     12.48 o 
 -10   7   8        7.30       42.75     15.52 o 
  -9   7   8       45.21       21.41     14.61 o 
  -8   7   8      180.93      160.13     19.23 o 
  -7   7   8       16.35       26.48     14.86 o 
  -6   7   8      383.72      355.68     37.67 o 
  -5   7   8       95.87      112.43     17.36 o 
  -4   7   8      573.78      570.28     56.97 o 
  -3   7   8      187.96      224.61     22.82 o 
  -2   7   8        0.42       21.95     15.20 o 
  -1   7   8        2.54       29.99     19.77 o 
   0   7   8        0.78       27.48     14.81 o 
   1   7   8      129.26      141.14     24.76 o 
   2   7   8       13.39       14.41     14.95 o 
   3   7   8      129.34      132.28     22.25 o 
   4   7   8       13.53       12.61      7.99 o 
   5   7   8        0.54       16.17     12.29 o 
   6   7   8       40.12       54.41     16.73 o 
   7   7   8        8.49       34.32     16.05 o 
   8   7   8        6.64       17.36     18.57 o 
   9   7   8       17.57       22.27     23.37 o 
 -11   8   8        8.09        3.10     12.87 o 
 -10   8   8       12.63       32.86     17.62 o 
  -9   8   8       73.19       37.81     17.32 o 
  -8   8   8        1.64      -10.49     15.07 o 
  -7   8   8      370.74      280.07     79.52 o 
  -6   8   8      200.99      140.52     46.85 o 
  -5   8   8      367.94      315.43     40.41 o 
  -4   8   8        2.04       -6.89     14.42 o 
  -3   8   8      560.68      336.25    130.24 o 
  -2   8   8       46.16       43.54     16.02 o 
  -1   8   8      109.48      123.96     16.95 o 
   0   8   8      127.32       90.50     19.80 o 
   1   8   8      175.24      191.03     25.56 o 
   2   8   8      358.06      375.64     34.64 o 
   3   8   8      213.84      179.36     23.68 o 
   4   8   8      217.32      193.31     20.36 o 
   5   8   8      170.53      141.17     18.72 o 
   6   8   8       66.77       73.59     15.96 o 
   7   8   8       87.07       43.30     18.59 o 
   8   8   8       23.20       19.06     18.05 o 
   9   8   8       15.46       13.74     18.88 o 
 -11   9   8        0.05       41.60     13.86 o 
 -10   9   8       45.37       33.40     14.46 o 
  -9   9   8       10.33       38.48     17.18 o 
  -8   9   8       83.82       89.75     23.62 o 
  -7   9   8       10.47       21.59     10.78 o 
  -6   9   8       58.99       49.45     16.61 o 
  -5   9   8        5.22       21.93     12.75 o 
  -4   9   8      231.41      246.74     23.44 o 
  -3   9   8        4.64       35.30     13.10 o 
  -2   9   8      483.00      473.55     32.31 o 
  -1   9   8        0.55        3.45     14.41 o 
   0   9   8      345.00      372.58     28.73 o 
   1   9   8      134.50      134.64     22.16 o 
   2   9   8      301.19      293.76     25.62 o 
   3   9   8        0.91        5.15     19.60 o 
   4   9   8      115.85       58.78     18.45 o 
   5   9   8       10.96       18.18     12.34 o 
   6   9   8       65.76       45.97     15.31 o 
   7   9   8        0.41        6.51     17.91 o 
   8   9   8        1.88       21.70     25.77 o 
   9   9   8        1.28       39.06     26.36 o 
 -11  10   8       20.35       23.74     19.33 o 
 -10  10   8        5.96       36.39     16.84 o 
  -9  10   8       20.82       43.43     18.25 o 
  -8  10   8        4.91       23.42     18.91 o 
  -7  10   8       55.59       47.35     20.09 o 
  -6  10   8       10.94        6.53     16.15 o 
  -5  10   8       63.64       62.58     14.48 o 
  -4  10   8       31.72       46.75     14.30 o 
  -3  10   8       74.67       56.75     14.62 o 
  -2  10   8      102.02      133.00     19.04 o 
  -1  10   8       87.29       62.32     16.24 o 
   0  10   8       11.18       -0.94     15.92 o 
   1  10   8      105.04       96.08     16.59 o 
   2  10   8      153.56      161.83     22.84 o 
   3  10   8        8.24       26.99     15.59 o 
   4  10   8       85.98      106.19     18.76 o 
   5  10   8       12.68       49.22     19.01 o 
   6  10   8        4.06        1.46     19.66 o 
   7  10   8       12.00       26.24     25.96 o 
   8  10   8        8.59      -22.27     25.29 o 
   9  10   8        1.70       11.75     26.69 o 
 -11  11   8        3.88       32.74     21.58 o 
 -10  11   8        0.10       -3.29     16.78 o 
  -9  11   8       15.06       21.12     16.93 o 
  -8  11   8       54.07       75.72     17.28 o 
  -7  11   8       45.75       60.07     21.18 o 
  -6  11   8      107.51      148.86     30.04 o 
  -5  11   8        0.24        4.49     20.00 o 
  -4  11   8       13.52       32.79     18.86 o 
  -3  11   8       11.54       11.52     13.62 o 
  -2  11   8        1.64       10.34     11.23 o 
  -1  11   8       91.34       71.17     14.63 o 
   0  11   8       45.31       63.63     18.06 o 
   1  11   8      236.86      257.39     47.37 o 
   2  11   8      242.88      232.77     23.82 o 
   3  11   8       82.29       77.21     16.87 o 
   4  11   8       77.47       63.79     20.13 o 
   5  11   8       37.28       29.26     13.82 o 
   6  11   8       34.46       39.04     29.74 o 
   7  11   8       22.65      -10.77     32.63 o 
   8  11   8        8.01       15.32     27.36 o 
   9  11   8        3.32       -1.80     25.42 o 
 -10  12   8        0.11       16.22     16.57 o 
  -9  12   8       14.99       31.33     13.17 o 
  -8  12   8        0.15      -16.80     20.22 o 
  -7  12   8       20.92       46.05     19.00 o 
  -6  12   8        8.11       11.59     20.95 o 
  -5  12   8       68.59       95.81     20.32 o 
  -4  12   8        6.77       23.47     20.44 o 
  -3  12   8       46.96       48.56     17.65 o 
  -2  12   8      168.19      218.92     31.90 o 
  -1  12   8        5.10       19.80     13.41 o 
   0  12   8      302.33      327.78     28.33 o 
   1  12   8      127.08      100.66     38.06 o 
   2  12   8      330.04      373.38     31.72 o 
   3  12   8       61.28       46.22     16.76 o 
   4  12   8      105.64      103.57     17.82 o 
   5  12   8      131.88      136.52     22.77 o 
   6  12   8        8.52       29.04     21.55 o 
   7  12   8       51.16       26.32     26.18 o 
   8  12   8       40.00       17.15     37.22 o 
 -10  13   8       10.55       29.06     15.48 o 
  -9  13   8       68.89       52.15     18.44 o 
  -8  13   8       18.98       31.69     23.95 o 
  -7  13   8        2.71        7.55     16.55 o 
  -6  13   8       14.47       42.55     19.23 o 
  -5  13   8        5.48       30.25     18.96 o 
  -4  13   8       27.38       29.90     20.10 o 
  -3  13   8        7.09       -6.10     13.44 o 
  -2  13   8      110.01       93.45     26.40 o 
  -1  13   8        0.32       10.82     21.29 o 
   0  13   8       16.21       29.86     13.83 o 
   1  13   8        1.71        6.15     17.55 o 
   2  13   8       39.58       40.08     21.86 o 
   3  13   8       62.35       66.88     16.94 o 
   4  13   8       20.69       -6.30     15.90 o 
   5  13   8       27.18       34.64     12.68 o 
   6  13   8       37.47       30.31     22.27 o 
   7  13   8       10.37       21.59     28.87 o 
   8  13   8        8.25       -7.52     24.97 o 
 -10  14   8        4.22        5.15     17.96 o 
  -9  14   8        0.03       18.39     19.62 o 
  -8  14   8        7.68       34.34     17.83 o 
  -7  14   8        6.06       35.83     15.73 o 
  -6  14   8        0.70       15.49     21.27 o 
  -5  14   8        4.69       23.85     20.93 o 
  -4  14   8        0.37        1.00     21.97 o 
  -3  14   8       75.42       63.44     16.50 o 
  -2  14   8       35.67       79.03     21.14 o 
  -1  14   8       22.50        9.94     23.44 o 
   0  14   8       17.18       32.33     21.37 o 
   1  14   8        0.12        1.01     19.38 o 
   2  14   8       44.09       45.18     16.97 o 
   3  14   8       36.34       36.05     18.52 o 
   4  14   8        0.15        0.42     15.18 o 
   5  14   8       11.05       14.93     16.61 o 
   6  14   8       18.77       29.10     22.93 o 
   7  14   8       17.27       17.19     24.46 o 
   8  14   8        1.33        7.59     24.80 o 
 -10  15   8       29.22       32.09     17.15 o 
  -9  15   8       11.10       43.08     21.93 o 
  -8  15   8      115.15      116.42     27.00 o 
  -7  15   8       20.00       23.31     19.57 o 
  -6  15   8      132.52      109.14     26.34 o 
  -5  15   8        7.78       26.71     18.79 o 
  -4  15   8      271.64      262.91     33.13 o 
  -3  15   8       15.72       37.84     18.53 o 
  -2  15   8      221.11      242.75     32.06 o 
  -1  15   8        0.05        4.26     21.54 o 
   0  15   8       31.77       32.32     23.64 o 
   1  15   8       12.69       28.89     20.39 o 
   2  15   8      124.70      136.93     31.16 o 
   3  15   8       18.29       18.00     15.84 o 
   4  15   8       10.18        4.92     16.91 o 
   5  15   8        0.27       22.93     16.37 o 
   6  15   8        7.33       14.23     20.12 o 
   7  15   8        0.11       22.75     23.97 o 
  -9  16   8        8.85       15.05     20.13 o 
  -8  16   8       25.30       36.40     16.84 o 
  -7  16   8      111.15      127.62     24.99 o 
  -6  16   8        8.69        3.23     23.30 o 
  -5  16   8      322.77      359.64     41.42 o 
  -4  16   8       37.30       35.09     23.96 o 
  -3  16   8      162.69      194.48     43.09 o 
  -2  16   8       79.68       89.67     21.12 o 
  -1  16   8      215.28      280.14     35.12 o 
   0  16   8       26.25       31.80     18.03 o 
   1  16   8       87.98       85.53     25.06 o 
   2  16   8       24.25       19.01     16.94 o 
   3  16   8       40.16       42.87     20.42 o 
   4  16   8        0.34        8.73     20.00 o 
   5  16   8        6.09       22.88     16.08 o 
   6  16   8        0.06        3.78     29.43 o 
   7  16   8        1.42        2.97     33.02 o 
  -9  17   8        6.56       -4.94     20.24 o 
  -8  17   8       32.53       45.20     16.36 o 
  -7  17   8       12.56        8.11     20.62 o 
  -6  17   8       29.29       49.59     24.82 o 
  -5  17   8        1.25       39.63     17.61 o 
  -4  17   8       51.95       36.61     18.69 o 
  -3  17   8        7.70        0.50     23.94 o 
  -2  17   8      100.84      101.70     21.45 o 
  -1  17   8        1.38       17.99     23.75 o 
   0  17   8       27.36       22.45     20.95 o 
   1  17   8        2.70       18.99     15.44 o 
   2  17   8       10.39        5.72     21.57 o 
   3  17   8       13.40       21.64     19.73 o 
   4  17   8        0.12       20.42     11.44 o 
   5  17   8       14.25       -4.30     51.53 o 
   6  17   8       27.88       40.34     27.69 o 
  -8  18   8       53.01       29.91     18.68 o 
  -7  18   8        1.21       31.23     19.71 o 
  -6  18   8       12.68       27.81     24.73 o 
  -5  18   8       10.50       48.68     21.28 o 
  -4  18   8        0.07       12.47     16.09 o 
  -3  18   8        3.73       16.28     21.05 o 
  -2  18   8        0.03       21.89     18.64 o 
  -1  18   8        0.17       12.89     18.94 o 
   0  18   8        1.03       26.75     21.24 o 
   1  18   8        0.46       18.84     15.68 o 
   2  18   8        1.85       31.80     18.31 o 
   3  18   8        4.45        5.84     17.71 o 
   4  18   8        0.00       22.76     17.29 o 
   5  18   8        0.39       65.20     41.39 o 
   6  18   8        0.19       15.92     26.59 o 
  -8  19   8       77.81       64.83     19.31 o 
  -7  19   8        2.71       19.21     20.17 o 
  -6  19   8       65.00       52.78     25.24 o 
  -5  19   8        0.19       12.38     18.49 o 
  -4  19   8       42.30       24.91     20.23 o 
  -3  19   8       10.50       30.55     21.16 o 
  -2  19   8       17.66       -7.32     22.18 o 
  -1  19   8        2.92       49.99     19.91 o 
   0  19   8        0.96       -8.62     20.92 o 
   1  19   8        0.25       14.37     22.07 o 
   2  19   8       12.49       32.43     24.00 o 
   3  19   8        6.32       25.70     19.24 o 
   4  19   8        8.86       24.29     17.55 o 
   5  19   8        3.20       21.76     28.29 o 
  -7  20   8       20.52       27.50     21.05 o 
  -6  20   8        2.99       26.44     23.48 o 
  -5  20   8       83.47      104.79     24.66 o 
  -4  20   8        6.61       32.00     24.29 o 
  -3  20   8       66.07       81.37     27.20 o 
  -2  20   8        7.91       -1.65     23.23 o 
  -1  20   8       44.08       37.27     25.13 o 
   0  20   8        0.09        9.93     22.49 o 
   1  20   8        9.13       39.58     22.44 o 
   2  20   8        1.41       26.55     21.24 o 
   3  20   8       14.70       48.39     22.60 o 
   4  20   8        7.62       21.99     16.01 o 
   5  20   8        5.06       11.70     34.24 o 
  -6  21   8       22.31       38.20     19.91 o 
  -5  21   8        4.03       15.79     24.67 o 
  -4  21   8        8.37       21.00     23.75 o 
  -3  21   8        0.29       11.39     22.90 o 
  -2  21   8       41.03       50.41     24.68 o 
  -1  21   8        2.06       24.48     26.38 o 
   0  21   8       27.33       11.35     22.84 o 
   1  21   8        7.20        6.77     22.11 o 
   2  21   8       25.96       49.65     23.13 o 
   3  21   8        2.72       -5.06     15.42 o 
   4  21   8       17.75       24.06     29.16 o 
  -5  22   8        0.17        7.35     23.69 o 
  -4  22   8        1.07        7.02     18.96 o 
  -3  22   8        2.21       15.68     23.70 o 
  -2  22   8        5.36       10.73     23.44 o 
  -1  22   8       20.98       30.45     24.55 o 
   0  22   8       17.61       39.81     24.15 o 
   1  22   8        0.22       27.61     23.55 o 
   2  22   8        5.86       26.48     18.28 o 
   3  22   8        2.89       28.41     22.60 o 
  -4  23   8        2.26       28.69     23.79 o 
  -3  23   8        1.24       37.26     24.33 o 
  -2  23   8        0.32       27.19     23.23 o 
  -1  23   8        2.00       31.84     26.09 o 
   0  23   8        2.77       -1.23     23.08 o 
   1  23   8       10.56       34.73     25.80 o 
   2  23   8        1.23       22.75     18.60 o 
  -2  24   8        4.49      -15.59     22.81 o 
  -1  24   8        0.22       10.00     23.47 o 
   0  24   8        4.50        6.10     22.26 o 
 -11   1   9       17.30        3.65     19.27 o 
 -10   1   9       12.42       25.23     17.21 o 
  -9   1   9       19.64       12.82     19.86 o 
  -8   1   9       41.57       44.17     17.28 o 
  -7   1   9       30.51       20.72     19.07 o 
  -6   1   9      178.55      147.97     23.40 o 
  -5   1   9       62.88       65.22     23.85 o 
  -4   1   9      656.18      631.51     38.82 o 
  -3   1   9       44.18       66.80     22.96 o 
  -2   1   9      201.86      228.97     29.10 o 
  -1   1   9        9.59       10.61     10.89 o 
   0   1   9       33.62       48.75     13.78 o 
   1   1   9       42.00       49.62     13.23 o 
   2   1   9      188.11      155.38     17.00 o 
   3   1   9       30.96       28.96     12.48 o 
   4   1   9       79.12       71.92     15.50 o 
   5   1   9       21.26       27.04     12.61 o 
   6   1   9       76.74       90.84     21.10 o 
   7   1   9        4.04       30.53     22.93 o 
   8   1   9        5.40       21.19     18.35 o 
   9   1   9       17.80       12.06     20.67 o 
 -11   2   9        0.24       19.93     15.26 o 
 -10   2   9        0.60       13.44     14.10 o 
  -9   2   9        0.46        7.72     13.55 o 
  -8   2   9       10.62       15.83     13.20 o 
  -7   2   9       18.06       46.22     17.49 o 
  -6   2   9        0.16       15.25     18.55 o 
  -5   2   9       76.55       79.92     21.26 o 
  -4   2   9       52.88      117.46     24.29 o 
  -3   2   9       11.27       -4.30     13.42 o 
  -2   2   9       16.35        1.24     11.70 o 
  -1   2   9       24.06       29.98     15.19 o 
   0   2   9        4.27       21.78     13.14 o 
   1   2   9       65.46       71.25     16.02 o 
   2   2   9       39.58       24.68     14.90 o 
   3   2   9        1.83        0.10     10.96 o 
   4   2   9      195.82      184.81     22.14 o 
   5   2   9       42.77       48.38     16.38 o 
   6   2   9       66.34       48.99     15.29 o 
   7   2   9       21.04       22.20     18.35 o 
   8   2   9       30.14       37.78     19.12 o 
   9   2   9       17.53       12.91     27.52 o 
 -11   3   9        3.61       13.02     21.70 o 
 -10   3   9        0.22       19.85     17.11 o 
  -9   3   9        2.90       21.58     14.59 o 
  -8   3   9       62.38       48.72     18.76 o 
  -7   3   9       13.27       13.15     18.35 o 
  -6   3   9      113.46      122.22     20.30 o 
  -5   3   9        0.49       -4.70     13.76 o 
  -4   3   9      411.14      380.83     34.50 o 
  -3   3   9        5.41       -8.55     13.16 o 
  -2   3   9      196.92      175.62     21.34 o 
  -1   3   9        0.33        6.48     13.36 o 
   0   3   9       91.68      125.64     18.96 o 
   1   3   9      115.74      130.80     19.63 o 
   2   3   9      108.32       93.51     16.40 o 
   3   3   9      108.91       99.55     18.00 o 
   4   3   9       62.81       33.72     13.43 o 
   5   3   9       92.66       86.39     15.12 o 
   6   3   9      101.28       88.56     18.80 o 
   7   3   9       21.93       40.16     18.86 o 
   8   3   9       38.97       26.31     19.24 o 
 -11   4   9        0.59      -17.78     21.13 o 
 -10   4   9        4.91       16.77     15.13 o 
  -9   4   9        7.29       17.99     12.48 o 
  -8   4   9       10.73        7.28     13.14 o 
  -7   4   9       25.57       26.69     12.81 o 
  -6   4   9      124.72      110.60     18.94 o 
  -5   4   9        0.01       15.08     12.28 o 
  -4   4   9      220.63      262.60     27.26 o 
  -3   4   9       21.16       34.72     16.01 o 
  -2   4   9      110.08       69.39     15.86 o 
  -1   4   9        8.87       27.13     14.65 o 
   0   4   9        1.40        9.25     17.17 o 
   1   4   9       50.39       35.91     16.10 o 
   2   4   9        5.95       15.66     14.82 o 
   3   4   9       44.17       28.41     15.17 o 
   4   4   9       50.23       49.62     15.69 o 
   5   4   9       66.56       53.66     13.19 o 
   6   4   9       49.14       51.43     15.08 o 
   7   4   9        0.41       19.18     17.32 o 
   8   4   9        2.58        6.86     23.83 o 
 -11   5   9        1.47       11.60     22.59 o 
 -10   5   9       38.78       56.31     25.35 o 
  -9   5   9        3.39       10.95     18.27 o 
  -8   5   9       69.59       62.17     13.77 o 
  -7   5   9       37.86       23.62     12.82 o 
  -6   5   9      497.92      429.01     31.99 o 
  -5   5   9        7.04        1.41     14.53 o 
  -4   5   9      863.48      787.92     38.85 o 
  -3   5   9      107.78      100.42     17.45 o 
  -2   5   9      310.93      327.10     36.33 o 
  -1   5   9      222.52      294.13     31.43 o 
   0   5   9       11.12       16.04     13.11 o 
   1   5   9       12.00       17.94     15.78 o 
   2   5   9       18.75       23.68     16.35 o 
   3   5   9       62.29       50.89     15.75 o 
   4   5   9        9.59       15.76     16.46 o 
   5   5   9        0.42        3.24     13.97 o 
   6   5   9       32.73       22.22     18.62 o 
   7   5   9       15.87       49.85     28.38 o 
   8   5   9        7.59        9.08     24.84 o 
 -11   6   9       11.31       -1.41     20.56 o 
 -10   6   9       22.69       19.66     17.02 o 
  -9   6   9       16.22       40.32     16.93 o 
  -8   6   9        1.00       17.37     21.53 o 
  -7   6   9       84.37       76.88     17.20 o 
  -6   6   9       12.05       32.65     15.13 o 
  -5   6   9      369.88      322.52     26.62 o 
  -4   6   9        2.51        8.99     16.17 o 
  -3   6   9      197.49      235.38     23.40 o 
  -2   6   9       21.31       29.75     17.40 o 
  -1   6   9      104.96      124.92     21.12 o 
   0   6   9       45.33       47.56     20.02 o 
   1   6   9       78.02       67.82     17.95 o 
   2   6   9        0.39       18.98     15.63 o 
   3   6   9       59.14       31.41     18.80 o 
   4   6   9        2.13       15.49     16.73 o 
   5   6   9       32.44       46.28     21.16 o 
   6   6   9       13.88       -1.56     19.20 o 
   7   6   9       10.59        8.30     24.93 o 
   8   6   9        7.97       35.41     26.88 o 
 -11   7   9        3.69       34.62     26.81 o 
 -10   7   9       30.11       44.49     21.01 o 
  -9   7   9        0.29       -6.08     17.50 o 
  -8   7   9      118.08      110.36     19.45 o 
  -7   7   9       35.16       25.66     14.42 o 
  -6   7   9       70.11       83.88     18.69 o 
  -5   7   9        1.65       14.23     17.89 o 
  -4   7   9       83.60      105.65     22.51 o 
  -3   7   9        0.42        9.95     11.31 o 
  -2   7   9      273.52      290.52     25.84 o 
  -1   7   9        0.67       -9.67     14.92 o 
   0   7   9      408.51      466.60     32.19 o 
   1   7   9        0.11       18.11     16.26 o 
   2   7   9      287.68      290.90     33.35 o 
   3   7   9        0.55       10.22     18.32 o 
   4   7   9       42.33       81.47     21.28 o 
   5   7   9        8.12       27.73     15.34 o 
   6   7   9       26.00       42.22     20.13 o 
   7   7   9        5.11       21.40     24.60 o 
   8   7   9       13.44        3.58     23.33 o 
 -10   8   9        0.78       17.11     38.92 o 
  -9   8   9        3.16       19.54     17.50 o 
  -8   8   9       40.90       64.73     19.68 o 
  -7   8   9       10.28       25.80     19.06 o 
  -6   8   9       13.40        6.79     16.84 o 
  -5   8   9       13.22       27.52     18.28 o 
  -4   8   9      224.80      101.89     48.74 o 
  -3   8   9       13.01        2.69     12.71 o 
  -2   8   9        5.58       41.09     15.76 o 
  -1   8   9        8.42        6.58     15.30 o 
   0   8   9       98.94       70.57     16.67 o 
   1   8   9       10.66       22.79     18.66 o 
   2   8   9       33.15       21.69     17.76 o 
   3   8   9        5.81        7.60     19.59 o 
   4   8   9       29.41        8.28     17.43 o 
   5   8   9        2.59       26.58     15.55 o 
   6   8   9       15.70       21.36     25.59 o 
   7   8   9        3.02       17.94     24.74 o 
   8   8   9        4.67       26.05     25.15 o 
 -10   9   9        0.06       15.38     17.61 o 
  -9   9   9        7.27       26.26     15.17 o 
  -8   9   9        4.64       10.64     17.17 o 
  -7   9   9       42.55       59.60     31.42 o 
  -6   9   9       35.38       35.83     16.48 o 
  -5   9   9        4.25       12.45     13.01 o 
  -4   9   9       44.45       39.04     14.13 o 
  -3   9   9       41.25       35.92     17.36 o 
  -2   9   9       72.68       53.05     15.97 o 
  -1   9   9      135.56      141.75     20.10 o 
   0   9   9       83.39      108.16     20.97 o 
   1   9   9       62.54       46.16     17.18 o 
   2   9   9      141.03      128.67     23.26 o 
   3   9   9       83.95       57.44     18.45 o 
   4   9   9       68.07       56.71     15.52 o 
   5   9   9        9.03       16.55     17.39 o 
   6   9   9       62.85       86.10     27.07 o 
   7   9   9        0.47       12.82     23.50 o 
   8   9   9       20.89       25.26     25.75 o 
 -10  10   9       16.41       34.65     19.35 o 
  -9  10   9        3.66       -8.46     18.86 o 
  -8  10   9        2.45        1.76     18.79 o 
  -7  10   9       28.26       40.73     16.56 o 
  -6  10   9       17.40       -8.97     19.42 o 
  -5  10   9      241.58      292.06     36.63 o 
  -4  10   9       23.45       17.91     20.63 o 
  -3  10   9      297.95      339.04     26.87 o 
  -2  10   9       12.83       36.03     14.67 o 
  -1  10   9       89.44       93.35     34.18 o 
   0  10   9        2.03       27.19     17.41 o 
   1  10   9       41.17       87.45     21.17 o 
   2  10   9       35.34       15.14     15.63 o 
   3  10   9      150.47      169.63     27.64 o 
   4  10   9       14.30       16.97     17.85 o 
   5  10   9       46.20       47.50     20.46 o 
   6  10   9        1.52       15.99     19.81 o 
   7  10   9       20.25       35.21     32.30 o 
 -10  11   9       13.65       -9.11     21.98 o 
  -9  11   9        5.02       41.38     21.67 o 
  -8  11   9       36.13       57.83     19.58 o 
  -7  11   9        2.56       18.98     20.60 o 
  -6  11   9       99.27      102.41     19.20 o 
  -5  11   9        8.41        3.24     16.12 o 
  -4  11   9       70.59       58.83     24.86 o 
  -3  11   9        0.05       18.28     21.50 o 
  -2  11   9      139.18      126.22     24.80 o 
  -1  11   9        4.09       26.11     13.58 o 
   0  11   9       90.71       40.11     20.30 o 
   1  11   9        0.42       24.18     15.45 o 
   2  11   9       33.08       62.24     18.63 o 
   3  11   9        0.07        1.53     15.49 o 
   4  11   9       14.01       39.03     15.34 o 
   5  11   9       13.73       27.88     19.77 o 
   6  11   9        6.84        6.06     18.98 o 
   7  11   9        8.27       32.48     25.19 o 
  -9  12   9        0.39      -17.42     20.14 o 
  -8  12   9       17.56       12.29     20.54 o 
  -7  12   9        1.25       22.03     21.32 o 
  -6  12   9       27.40       31.35     21.39 o 
  -5  12   9        9.67       73.34     21.41 o 
  -4  12   9        8.05       17.69     16.61 o 
  -3  12   9       32.78       45.38     17.35 o 
  -2  12   9        0.84        4.13     16.69 o 
  -1  12   9        5.39       23.79     17.61 o 
   0  12   9       28.01       49.54     20.84 o 
   1  12   9        1.78       28.62     17.27 o 
   2  12   9       25.72       32.77     16.62 o 
   3  12   9        6.22       -2.27     13.94 o 
   4  12   9        0.96       11.28     12.76 o 
   5  12   9        2.55       39.38     17.42 o 
   6  12   9        0.28       27.30     20.85 o 
   7  12   9        0.82       11.11     24.49 o 
  -9  13   9        7.76       22.70     21.56 o 
  -8  13   9        5.12       32.70     17.29 o 
  -7  13   9       64.17       58.71     21.59 o 
  -6  13   9       49.87       47.36     21.48 o 
  -5  13   9       36.86       65.67     23.82 o 
  -4  13   9      130.66      155.48     27.23 o 
  -3  13   9        2.41       -2.54     21.36 o 
  -2  13   9       28.01       40.88     16.45 o 
  -1  13   9        5.39       14.36     17.40 o 
   0  13   9       50.48       47.69     24.36 o 
   1  13   9        3.22       10.37     21.45 o 
   2  13   9       25.24       47.66     14.03 o 
   3  13   9        6.25      -10.12     16.92 o 
   4  13   9       32.65       28.93     12.54 o 
   5  13   9        0.98       -0.68     20.08 o 
   6  13   9       31.22       22.71     21.29 o 
   7  13   9        0.94       14.15     38.07 o 
  -9  14   9        7.04       38.14     14.49 o 
  -8  14   9        0.79        1.78     20.97 o 
  -7  14   9       22.87       36.45     15.68 o 
  -6  14   9        0.25       19.82     20.37 o 
  -5  14   9       52.69       44.74     20.51 o 
  -4  14   9        5.10       24.14     15.84 o 
  -3  14   9      187.60      190.71     31.78 o 
  -2  14   9       26.48       58.44     19.31 o 
  -1  14   9       98.17      109.20     24.00 o 
   0  14   9        0.24       14.83     21.87 o 
   1  14   9       40.67       37.38     22.50 o 
   2  14   9        4.99       23.84     19.99 o 
   3  14   9       15.81       63.56     32.55 o 
   4  14   9       19.68       39.40     21.58 o 
   5  14   9        1.10        8.69     25.90 o 
   6  14   9       24.80       21.27     26.50 o 
  -8  15   9       17.42       13.35     14.82 o 
  -7  15   9       14.50        9.19     25.04 o 
  -6  15   9        6.32       16.13     22.95 o 
  -5  15   9        1.34        4.23     23.92 o 
  -4  15   9       17.22       25.11     22.72 o 
  -3  15   9        9.98       21.84     19.87 o 
  -2  15   9       25.42       17.13     16.93 o 
  -1  15   9        0.05       15.79     19.34 o 
   0  15   9       10.13        9.40     20.86 o 
   1  15   9        8.08       28.61     21.22 o 
   2  15   9       27.10       68.07     22.36 o 
   3  15   9        5.80       25.33     19.47 o 
   4  15   9       26.83       36.01     18.84 o 
   5  15   9       11.82       52.73     28.56 o 
   6  15   9        0.41       47.26     45.62 o 
  -8  16   9        4.30       16.48     16.89 o 
  -7  16   9        2.62       -5.33     21.11 o 
  -6  16   9        1.33       26.85     23.57 o 
  -5  16   9       18.09       21.48     20.44 o 
  -4  16   9        0.01       14.51     23.24 o 
  -3  16   9       23.06       12.22     20.11 o 
  -2  16   9       39.02       38.71     23.39 o 
  -1  16   9        3.77       18.17     23.17 o 
   0  16   9        5.59       10.61     17.43 o 
   1  16   9        1.93        3.88     22.30 o 
   2  16   9        0.74       43.71     16.41 o 
   3  16   9        7.23       25.27     15.51 o 
   4  16   9        1.62        9.03     17.67 o 
   5  16   9       15.84       20.41     28.02 o 
  -7  17   9        6.20       20.62     13.21 o 
  -6  17   9       45.82       41.19     18.54 o 
  -5  17   9        1.75       -0.87     25.04 o 
  -4  17   9       86.51      115.65     28.68 o 
  -3  17   9       25.37       32.53     21.88 o 
  -2  17   9       31.13       56.71     23.22 o 
  -1  17   9       10.13       46.53     22.48 o 
   0  17   9       21.17       28.30     21.97 o 
   1  17   9        8.80       21.94     14.36 o 
   2  17   9        0.64       38.31     28.71 o 
   3  17   9        1.42        9.76     19.78 o 
   4  17   9        0.76       34.39     29.80 o 
   5  17   9        0.03        5.89     27.60 o 
  -7  18   9       49.37       75.65     21.08 o 
  -6  18   9        3.72       29.19     21.55 o 
  -5  18   9       44.89       23.91     19.96 o 
  -4  18   9        0.68       15.30     18.38 o 
  -3  18   9       48.93       30.16     24.93 o 
  -2  18   9        4.68       19.18     16.68 o 
  -1  18   9        2.14       10.48     18.94 o 
   0  18   9        2.08       16.24     21.54 o 
   1  18   9        7.47        2.78     19.09 o 
   2  18   9        6.88        1.60     22.60 o 
   3  18   9        7.43       14.74     22.78 o 
   4  18   9        6.64       36.42     29.71 o 
  -6  19   9        2.52      200.72    121.31 o 
  -5  19   9       19.52       -4.24     23.21 o 
  -4  19   9        7.19       20.73     15.39 o 
  -3  19   9        2.34        1.58     21.65 o 
  -2  19   9       19.85       52.97     25.24 o 
  -1  19   9        0.00       17.40     23.88 o 
   0  19   9       19.61       43.24     23.49 o 
   1  19   9        3.94       42.57     24.61 o 
   2  19   9        1.16        4.72     22.77 o 
   3  19   9        0.19       22.69     20.10 o 
  -5  20   9        4.15        8.42     23.94 o 
  -4  20   9        3.17       37.88     23.77 o 
  -3  20   9        9.19       13.34     26.08 o 
  -2  20   9       22.13       18.46     19.76 o 
  -1  20   9        9.88       16.46     24.19 o 
   0  20   9        0.29        9.41     19.11 o 
   1  20   9       16.10       31.48     24.55 o 
   2  20   9       14.78       18.90     21.65 o 
  -4  21   9        9.79       17.01     22.85 o 
  -3  21   9        4.20        3.72     24.71 o 
  -2  21   9        0.54       23.33     21.80 o 
  -1  21   9        0.61       43.87     21.66 o 
   0  21   9        0.03       -7.16     22.63 o 
   1  21   9        6.48       23.49     20.36 o 
 -10   0  10       15.08       17.20     18.99 o 
  -9   0  10        6.98        8.31     25.91 o 
  -8   0  10        0.67       29.81     41.22 o 
  -7   0  10       31.37        2.85     25.53 o 
  -6   0  10        0.36        3.17     27.11 o 
  -5   0  10      281.87      229.88     40.89 o 
  -4   0  10       25.02       25.12     30.04 o 
  -3   0  10      439.22      441.51     53.33 o 
  -2   0  10       34.52       47.05     35.83 o 
  -1   0  10      171.64      131.94     40.02 o 
   0   0  10       67.33      116.82     35.42 o 
   1   0  10      111.80      124.09     55.13 o 
   2   0  10       54.00       55.41     33.18 o 
   3   0  10      120.02       38.82     44.02 o 
   4   0  10        3.35       24.27     42.92 o 
   5   0  10       54.71       91.74     32.93 o 
   6   0  10       23.32       54.63     49.82 o 
   7   0  10       72.30       44.62     53.83 o 
 -10   1  10        0.32       -8.66     19.43 o 
  -9   1  10        0.96        8.84     14.79 o 
  -8   1  10        1.89       38.52     13.18 o 
  -7   1  10       33.44       18.13     18.59 o 
  -6   1  10        4.29       22.53     23.16 o 
  -5   1  10      104.93      147.65     32.25 o 
  -4   1  10       32.97       23.29     20.85 o 
  -3   1  10       20.85       18.00     20.91 o 
  -2   1  10       65.96      132.46     27.38 o 
  -1   1  10       64.04       81.77     23.09 o 
   0   1  10       50.81       68.09     21.77 o 
   1   1  10       11.93       20.92     21.94 o 
   2   1  10       31.65       58.67     21.96 o 
   3   1  10       36.42       31.57     19.23 o 
   4   1  10       49.11       72.91     25.44 o 
   5   1  10        9.79       13.40     20.81 o 
   6   1  10       22.97       33.11     35.01 o 
   7   1  10        3.93       40.76     35.99 o 
 -10   2  10        1.17       -3.92     19.57 o 
  -9   2  10        0.81       27.00     45.37 o 
  -8   2  10        0.03       14.28     10.29 o 
  -7   2  10        2.48       -1.62     17.93 o 
  -6   2  10        1.35       32.03     19.35 o 
  -5   2  10       10.07       37.97     25.09 o 
  -4   2  10       97.39       64.00     27.14 o 
  -3   2  10        7.35       26.44     21.31 o 
  -2   2  10      162.00      181.98     30.57 o 
  -1   2  10       40.02       30.78     20.84 o 
   0   2  10        2.78       20.55     20.79 o 
   1   2  10       29.13       46.79     21.75 o 
   2   2  10        4.86        7.78     18.58 o 
   3   2  10       24.40        8.99     17.40 o 
   4   2  10        4.37        7.89     14.32 o 
   5   2  10        7.36       19.15     14.28 o 
   6   2  10        4.10        0.52     31.97 o 
   7   2  10        2.06       27.90     33.85 o 
 -10   3  10       14.29       24.58     29.33 o 
  -9   3  10       17.58       45.68     19.79 o 
  -8   3  10        4.21       12.19     14.27 o 
  -7   3  10        9.36       15.91     18.43 o 
  -6   3  10       12.40       21.11     21.00 o 
  -5   3  10       24.44       28.19     20.09 o 
  -4   3  10       24.83       36.20     21.56 o 
  -3   3  10       33.36       48.75     27.01 o 
  -2   3  10       31.02       13.04     23.34 o 
  -1   3  10        0.69       21.79     21.38 o 
   0   3  10        0.22       25.07     20.65 o 
   1   3  10        0.24       16.18     19.49 o 
   2   3  10        7.57       15.57     15.21 o 
   3   3  10       16.38       30.05     17.36 o 
   4   3  10       14.21        3.77     15.09 o 
   5   3  10       44.60       48.94     15.60 o 
   6   3  10       29.09       38.18     22.75 o 
   7   3  10        2.04       20.88     38.42 o 
 -10   4  10       53.12       62.08     27.01 o 
  -9   4  10        6.77       11.68     11.53 o 
  -8   4  10       30.43       24.03     20.23 o 
  -7   4  10       15.05       22.33     18.37 o 
  -6   4  10        2.05        2.49     18.79 o 
  -5   4  10       57.04       58.35     22.48 o 
  -4   4  10        7.53       11.54     20.43 o 
  -3   4  10      293.21      330.52     34.93 o 
  -2   4  10       19.31       53.74     29.22 o 
  -1   4  10      234.08      295.49     41.85 o 
   0   4  10        1.51       -7.95     16.14 o 
   1   4  10      173.90      158.58     20.64 o 
   2   4  10        0.61       17.76     16.49 o 
   3   4  10      118.56       76.89     18.07 o 
   4   4  10        3.33       -9.18     14.61 o 
   5   4  10       13.10       -9.09     14.30 o 
   6   4  10        0.71       -4.58     21.53 o 
   7   4  10       10.74       19.45     22.80 o 
 -10   5  10       10.68       14.90     16.32 o 
  -9   5  10        0.08        7.00     15.77 o 
  -8   5  10        1.88        7.74     10.74 o 
  -7   5  10        2.99        9.21     17.76 o 
  -6   5  10       57.32       73.36     23.60 o 
  -5   5  10        1.53       23.57     19.78 o 
  -4   5  10       71.42      101.84     24.60 o 
  -3   5  10        1.05       46.18     20.46 o 
  -2   5  10       77.90       63.54     17.05 o 
  -1   5  10       14.87       20.10     18.37 o 
   0   5  10       41.47       60.63     21.33 o 
   1   5  10       22.92       25.06     17.56 o 
   2   5  10       16.58        8.97     15.97 o 
   3   5  10        0.43       -7.54     14.99 o 
   4   5  10        5.86       22.63     14.70 o 
   5   5  10        0.60       -0.85     17.71 o 
   6   5  10        5.51        6.12     23.62 o 
   7   5  10        1.34      -10.72     31.70 o 
  -9   6  10        3.29        5.19     24.70 o 
  -8   6  10        3.16       15.67     13.39 o 
  -7   6  10       31.42       57.77     16.03 o 
  -6   6  10        9.65       24.18     20.25 o 
  -5   6  10        0.01       25.48     17.25 o 
  -4   6  10        0.22        6.17     16.76 o 
  -3   6  10        1.74       22.14     14.68 o 
  -2   6  10       34.85       21.96     16.40 o 
  -1   6  10        0.13       12.64     18.26 o 
   0   6  10        0.01        4.36     14.70 o 
   1   6  10        1.36       17.67     16.03 o 
   2   6  10       12.16        6.99     19.27 o 
   3   6  10        2.92       15.71     15.28 o 
   4   6  10        1.84       29.65     16.02 o 
   5   6  10        0.08        9.67     18.34 o 
   6   6  10        0.32       43.72     26.96 o 
   7   6  10        1.91       23.33     24.16 o 
  -9   7  10        3.65       11.65     22.26 o 
  -8   7  10        6.43        5.90     24.22 o 
  -7   7  10        4.83       12.53     17.08 o 
  -6   7  10       11.83        2.65     34.21 o 
  -5   7  10       53.34       76.42     21.02 o 
  -4   7  10      142.77      122.33     19.66 o 
  -3   7  10        8.05       24.93     18.72 o 
  -2   7  10       50.06       48.27     16.01 o 
  -1   7  10       17.07       29.40     17.92 o 
   0   7  10       54.78       59.83     22.35 o 
   1   7  10        8.65       16.77     18.04 o 
   2   7  10       10.96        9.81     15.40 o 
   3   7  10        5.71       25.75     16.19 o 
   4   7  10       26.31       20.62     17.34 o 
   5   7  10       20.07       50.02     22.16 o 
   6   7  10       21.42       -1.41     23.80 o 
  -9   8  10       54.11       26.67     29.63 o 
  -8   8  10       15.69       30.77     25.11 o 
  -7   8  10       58.12       87.00     28.87 o 
  -6   8  10       17.58       19.13     16.66 o 
  -5   8  10      107.63       90.77     22.10 o 
  -4   8  10        5.00        2.58     15.89 o 
  -3   8  10      167.46      121.53     20.11 o 
  -2   8  10        8.63        9.66     13.07 o 
  -1   8  10       57.93       68.47     17.05 o 
   0   8  10       46.74       67.86     18.02 o 
   1   8  10       26.27       20.88     14.06 o 
   2   8  10        3.83        3.50     16.78 o 
   3   8  10        9.31        1.37     15.83 o 
   4   8  10        0.01        7.49     16.24 o 
   5   8  10       19.89       29.00     20.19 o 
   6   8  10        1.21       31.43     29.99 o 
  -9   9  10       11.16       14.42     24.71 o 
  -8   9  10        2.77       -7.12     32.02 o 
  -7   9  10        1.29       -4.98     24.58 o 
  -6   9  10        0.92        4.77     18.72 o 
  -5   9  10       10.83       25.76     21.26 o 
  -4   9  10       58.45       89.02     21.86 o 
  -3   9  10       12.99       45.96     18.36 o 
  -2   9  10       56.80       55.57     19.33 o 
  -1   9  10        3.32       -3.40     16.16 o 
   0   9  10       56.19       39.83     14.83 o 
   1   9  10       12.78       14.99     15.57 o 
   2   9  10       10.25       18.20     18.45 o 
   3   9  10        1.72       20.72     17.10 o 
   4   9  10        0.39       23.79     16.37 o 
   5   9  10        1.11       -5.87     19.64 o 
   6   9  10        0.81       14.48     23.94 o 
  -9  10  10        8.86        7.30     25.42 o 
  -8  10  10       16.05       24.81     21.16 o 
  -7  10  10        4.81       -6.43     22.12 o 
  -6  10  10       75.28       67.93     27.47 o 
  -5  10  10        1.19       39.31     33.04 o 
  -4  10  10        5.61        0.79     21.94 o 
  -3  10  10        0.78       10.59     16.30 o 
  -2  10  10       14.48        8.20     29.01 o 
  -1  10  10        1.80       47.08     18.36 o 
   0  10  10        1.40       12.68     19.47 o 
   1  10  10        0.68       30.64     15.75 o 
   2  10  10        6.62       -0.36     16.86 o 
   3  10  10        0.32       24.16     17.08 o 
   4  10  10        0.09       -0.42     15.84 o 
   5  10  10        0.00        2.86     19.86 o 
   6  10  10        7.28       15.13     22.89 o 
  -8  11  10        0.83      -18.93     34.62 o 
  -7  11  10       22.97       24.44     26.98 o 
  -6  11  10       11.40       12.60     21.08 o 
  -5  11  10       73.89       50.09     24.50 o 
  -4  11  10      140.97      206.20     39.37 o 
  -3  11  10       50.60       51.44     26.08 o 
  -2  11  10      231.21      320.39     35.64 o 
  -1  11  10        1.39        8.03     21.04 o 
   0  11  10      128.40      154.40     29.92 o 
   1  11  10        1.48        6.08     14.98 o 
   2  11  10       71.31       71.63     19.09 o 
   3  11  10        0.17        1.44     14.08 o 
   4  11  10       24.98       23.40     15.46 o 
   5  11  10        1.61       22.78     21.28 o 
  -8  12  10        3.81        4.17     21.75 o 
  -7  12  10       16.96       65.27     20.68 o 
  -6  12  10        5.68       17.13     21.17 o 
  -5  12  10       47.26       41.37     21.40 o 
  -4  12  10        3.33       17.55     22.07 o 
  -3  12  10       80.59       76.32     27.52 o 
  -2  12  10        9.07       24.05     18.92 o 
  -1  12  10       90.50      103.83     24.38 o 
   0  12  10        2.93       35.16     20.82 o 
   1  12  10       74.59       83.29     21.70 o 
   2  12  10        2.00        6.39     25.81 o 
   3  12  10       18.38       12.64     20.47 o 
   4  12  10        1.18       12.35     15.02 o 
   5  12  10       16.79       29.44     39.20 o 
  -7  13  10        0.43       17.58     24.00 o 
  -6  13  10        3.75       34.80     26.37 o 
  -5  13  10       17.86        6.43     21.98 o 
  -4  13  10        2.18       27.77     20.72 o 
  -3  13  10       11.15        6.24     23.31 o 
  -2  13  10        0.60       -6.08     22.19 o 
  -1  13  10       15.25       21.58     20.97 o 
   0  13  10        9.59       -0.05     20.67 o 
   1  13  10        7.60       30.64     17.11 o 
   2  13  10       14.22       37.72     26.65 o 
   3  13  10        8.22       24.28     20.01 o 
   4  13  10        8.37       16.21     32.51 o 
   5  13  10        0.33       11.01     27.07 o 
  -7  14  10        0.01       27.85     18.72 o 
  -6  14  10        0.02        0.75     25.56 o 
  -5  14  10        1.64        1.07     21.95 o 
  -4  14  10        3.27       22.41     23.11 o 
  -3  14  10        8.03       17.44     15.99 o 
  -2  14  10        1.00        0.96     19.49 o 
  -1  14  10        6.15       19.94     18.16 o 
   0  14  10       25.37       29.31     16.30 o 
   1  14  10       10.86       16.85     19.63 o 
   2  14  10        4.77       28.15     13.94 o 
   3  14  10       31.04       18.65     17.63 o 
   4  14  10        6.87      -11.73     62.13 o 
  -6  15  10       10.65       27.41     28.01 o 
  -5  15  10        1.21       18.04     18.49 o 
  -4  15  10       30.91       37.71     20.43 o 
  -3  15  10        0.00       33.92     26.89 o 
  -2  15  10       39.06       45.54     16.92 o 
  -1  15  10        2.00       -9.00     22.15 o 
   0  15  10        1.29       32.91     20.34 o 
   1  15  10        1.90       31.92     27.98 o 
   2  15  10        5.63       13.89     15.26 o 
   3  15  10       13.39       31.76     17.33 o 
   4  15  10        2.32       52.52     79.74 o 
  -6  16  10        0.94        4.68     20.66 o 
  -5  16  10       21.83       10.83     18.93 o 
  -4  16  10        0.31       16.97     21.62 o 
  -3  16  10       27.48       29.83     23.47 o 
  -2  16  10        0.38       -7.11     15.69 o 
  -1  16  10       20.39        6.61     17.18 o 
   0  16  10        0.37       21.60     21.75 o 
   1  16  10        6.17       41.35     22.36 o 
   2  16  10        0.16       16.50     22.14 o 
   3  16  10        2.74       14.36     16.19 o 
  -5  17  10       22.59       18.41     14.70 o 
  -4  17  10        1.28        8.05     26.69 o 
  -3  17  10       20.57       26.12     20.92 o 
  -2  17  10        2.19        4.22     23.06 o 
  -1  17  10        4.74       20.24     19.37 o 
   0  17  10       13.07       38.00     23.05 o 
   1  17  10        0.07      -10.14     18.50 o 
   2  17  10       14.95       15.51     15.51 o 
  -4  18  10        2.48       32.59     22.12 o 
  -3  18  10        0.23       11.70     19.68 o 
  -2  18  10       15.01       30.10     25.26 o 
  -1  18  10        7.86       -1.55     18.62 o 
   0  18  10        1.83        2.50     20.37 o 
   1  18  10       10.53        0.48     22.78 o 
  -1  19  10        0.04        2.99     26.11 o 
  -8   1  11        0.45       27.95     17.74 o 
  -7   1  11        4.21       28.51     24.20 o 
  -6   1  11       18.57        4.08     19.26 o 
  -5   1  11       24.92       44.04     22.24 o 
  -4   1  11        0.68       17.84     27.87 o 
  -3   1  11       64.66       49.20     22.65 o 
  -2   1  11       83.31       89.18     24.29 o 
  -1   1  11        3.59       -9.57     22.60 o 
   0   1  11      127.89      176.66     30.29 o 
   1   1  11        4.50       38.96     22.81 o 
   2   1  11       54.30       53.99     22.80 o 
   3   1  11        0.27       31.11     21.06 o 
   4   1  11       27.20       45.99     25.38 o 
   5   1  11        0.51        1.49     50.73 o 
  -8   2  11        3.72       11.62     19.66 o 
  -7   2  11       11.31       16.75     20.37 o 
  -6   2  11        0.40       19.42     19.54 o 
  -5   2  11       91.81       93.04     29.52 o 
  -4   2  11        1.50        9.47     20.81 o 
  -3   2  11      108.77      122.65     30.65 o 
  -2   2  11        0.67        5.38     25.01 o 
  -1   2  11       85.54       82.21     25.76 o 
   0   2  11       15.84       23.32     22.22 o 
   1   2  11       74.97       80.04     24.89 o 
   2   2  11        0.00        2.40     20.17 o 
   3   2  11       31.53       46.24     22.61 o 
   4   2  11        2.28       16.78     33.57 o 
   5   2  11       21.48       32.18     37.93 o 
  -8   3  11       15.80        3.85     30.49 o 
  -7   3  11       16.69       24.63     20.48 o 
  -6   3  11       13.40       34.47     22.82 o 
  -5   3  11       14.02       31.90     22.82 o 
  -4   3  11       45.07       63.52     23.70 o 
  -3   3  11       11.67       28.21     22.89 o 
  -2   3  11       36.81       71.44     24.00 o 
  -1   3  11       21.25       45.23     30.24 o 
   0   3  11       19.00       35.52     23.93 o 
   1   3  11        1.31        2.53     20.93 o 
   2   3  11       21.69       35.51     23.73 o 
   3   3  11        3.07       61.59     36.69 o 
   4   3  11        7.33        5.28     33.02 o 
   5   3  11        0.27       26.19     37.80 o 
  -8   4  11        5.66       -7.31     24.66 o 
  -7   4  11        0.01       -0.90     24.49 o 
  -6   4  11       15.28       35.31     24.04 o 
  -5   4  11        0.02       13.14     22.16 o 
  -4   4  11       18.09        5.85     20.82 o 
  -3   4  11        0.20       -5.45     20.28 o 
  -2   4  11        1.68       31.97     21.52 o 
  -1   4  11       18.94       14.73     21.52 o 
   0   4  11        6.57       18.05     22.61 o 
   1   4  11        3.20       27.22     22.65 o 
   2   4  11        2.72       19.13     20.44 o 
   3   4  11        0.00       14.14     22.66 o 
   4   4  11        0.31       20.32     23.82 o 
   5   4  11        1.54      -16.81     30.20 o 
  -8   5  11        1.83       22.38     26.02 o 
  -7   5  11        9.44       28.94     25.92 o 
  -6   5  11        0.71       36.05     26.06 o 
  -5   5  11        4.99        5.35     18.95 o 
  -4   5  11        1.68       14.02     20.39 o 
  -3   5  11        0.63       12.25     23.89 o 
  -2   5  11        3.90        2.05     19.90 o 
  -1   5  11        5.30       17.77     22.89 o 
   0   5  11        0.60       18.35     21.61 o 
   1   5  11        2.82      -10.21     20.58 o 
   2   5  11        0.14        6.41     20.58 o 
   3   5  11       11.20       33.21     27.52 o 
   4   5  11        0.85        2.78     21.99 o 
   5   5  11        2.59       22.74     31.94 o 
  -8   6  11       16.75       14.19     27.07 o 
  -7   6  11        2.12        6.33     26.28 o 
  -6   6  11        0.05       14.36     40.32 o 
  -5   6  11        9.28       16.90     26.76 o 
  -4   6  11       11.42       -1.50     19.28 o 
  -3   6  11       47.78       30.90     28.68 o 
  -2   6  11        0.04       -5.10     19.69 o 
  -1   6  11      107.77      119.49     28.81 o 
   0   6  11       10.00       27.73     21.43 o 
   1   6  11       48.24       62.85     22.05 o 
   2   6  11        0.08       37.28     24.61 o 
   3   6  11       11.04       22.57     22.97 o 
   4   6  11        0.51       -0.40     27.72 o 
   5   6  11       19.17        8.80     48.62 o 
  -7   7  11       48.43       39.13     16.50 o 
  -6   7  11        1.90       39.00     29.39 o 
  -5   7  11       42.42       22.39     25.22 o 
  -4   7  11       11.65       38.40     24.42 o 
  -3   7  11       40.05       53.50     22.83 o 
  -2   7  11        3.41       12.20     21.79 o 
  -1   7  11       12.09      -18.50     37.42 o 
   0   7  11        4.12        3.41     20.62 o 
   1   7  11        3.60        1.48     20.32 o 
   2   7  11        6.26       30.97     27.53 o 
   3   7  11       10.57       26.90     22.16 o 
   4   7  11        0.08       -7.79     23.24 o 
  -7   8  11        0.08       26.27     33.72 o 
  -6   8  11        6.18       20.70     23.14 o 
  -5   8  11        1.66      -24.07     31.11 o 
  -4   8  11       17.64       35.28     24.29 o 
  -3   8  11       38.76       41.55     28.84 o 
  -2   8  11        0.60       14.49     18.98 o 
  -1   8  11       20.07       36.31     19.53 o 
   0   8  11        0.45        4.35     16.71 o 
   1   8  11       16.91       10.93     20.60 o 
   2   8  11        3.32       53.56     26.60 o 
   3   8  11       11.41       14.09     21.46 o 
   4   8  11        3.26       -4.04     24.28 o 
  -7   9  11        0.03       35.10     22.73 o 
  -6   9  11        2.76       29.84     23.24 o 
  -5   9  11        1.14        3.59     27.49 o 
  -4   9  11       10.32        6.46     17.57 o 
  -3   9  11        8.34       37.51     27.85 o 
  -2   9  11       33.23       58.96     24.56 o 
  -1   9  11        0.37       -0.57     35.03 o 
   0   9  11       26.79       37.88     22.31 o 
   1   9  11        7.17        9.89     20.49 o 
   2   9  11        8.41       34.71     36.52 o 
   3   9  11        0.16        4.91     19.71 o 
   4   9  11        1.29       23.49     24.33 o 
  -6  10  11        0.02       -1.68     18.63 o 
  -5  10  11       30.86      -14.09     20.85 o 
  -4  10  11        0.18       -6.61     32.56 o 
  -3  10  11       78.59       42.01     22.74 o 
  -2  10  11        1.13        2.46     24.89 o 
  -1  10  11       58.51       55.55     23.75 o 
   0  10  11        4.74       16.86     26.38 o 
   1  10  11       29.66        6.82     25.95 o 
   2  10  11        0.12       -1.70     34.87 o 
   3  10  11       20.43       46.30     28.00 o 
  -6  11  11       10.19       35.47     26.77 o 
  -5  11  11        2.87       -1.33     29.43 o 
  -4  11  11        2.44       15.95     38.42 o 
  -3  11  11        9.55       32.78     29.01 o 
  -2  11  11       25.41       81.63     47.24 o 
  -1  11  11        5.82       13.84     17.57 o 
   0  11  11       10.96       21.38     26.44 o 
   1  11  11        0.36       10.34     17.45 o 
   2  11  11       20.28       16.47     17.99 o 
   3  11  11        0.79      -12.08     33.92 o 
  -5  12  11        1.12       19.55     35.73 o 
  -4  12  11       15.89       15.03     28.11 o 
  -3  12  11       30.26       33.08     27.65 o 
  -2  12  11        6.55       63.82     62.93 o 
  -1  12  11       14.14       56.74     19.43 o 
   0  12  11        5.22        8.01     19.87 o 
   1  12  11        0.00        9.00     25.56 o 
   2  12  11        1.37       33.17     17.31 o 
  -5  13  11        0.28      -12.27     26.87 o 
  -4  13  11        3.07       11.23     27.58 o 
  -3  13  11        0.60      -20.76     28.11 o 
  -2  13  11        0.28        8.68     26.64 o 
  -1  13  11        3.21        1.48     25.25 o 
   0  13  11        2.88       30.08     21.50 o 
   1  13  11        1.56       24.29     18.97 o 
   2  13  11        0.19       -6.68     21.60 o 
  -4  14  11        1.01       -8.79     32.17 o 
  -3  14  11       17.77       44.75     28.82 o 
  -2  14  11        0.17       13.13     14.47 o 
  -1  14  11       27.94       40.80     20.05 o 
   0  14  11        3.41       38.11     17.95 o 
   1  14  11       31.82       22.22     23.54 o 
  -2  15  11       44.44       33.60     19.01 o 
  -1  15  11        2.23        5.52     23.22 o 
  -6   0  12        8.22       12.63     29.67 o 
  -5   0  12       13.20       29.90     29.09 o 
  -4   0  12        0.71      -48.82     48.82 o 
  -3   0  12       49.95       53.27     36.88 o 
  -2   0  12        1.03      -14.04     29.14 o 
  -1   0  12       57.80       64.73     35.78 o 
   0   0  12        4.22        1.98     32.87 o 
   1   0  12       25.54       12.81     45.42 o 
   2   0  12        0.45       16.10     30.36 o 
  -6   1  12       15.35       26.38     31.57 o 
  -5   1  12        3.63       10.00     26.95 o 
  -4   1  12       15.36       14.91     21.71 o 
  -3   1  12        0.37        0.94     25.13 o 
  -2   1  12       16.13      -23.78     23.78 o 
  -1   1  12        0.05       16.52     23.04 o 
   0   1  12       42.62       50.91     28.88 o 
   1   1  12        9.59       15.56     25.21 o 
   2   1  12       16.30       20.30     25.10 o 
  -6   2  12        0.33       18.75     25.90 o 
  -5   2  12        0.16        4.07     22.54 o 
  -4   2  12        0.00       -9.06     20.53 o 
  -3   2  12        1.30       18.12     21.98 o 
  -2   2  12        1.32        3.73     21.07 o 
  -1   2  12        0.40        2.70     17.50 o 
   0   2  12        2.11       15.11     22.69 o 
   1   2  12        0.19        5.75     21.00 o 
   2   2  12        3.60      -12.91     24.05 o 
  -5   3  12        3.24       -4.52     22.13 o 
  -4   3  12        1.09       25.21     29.43 o 
  -3   3  12        1.96        5.28     20.95 o 
  -2   3  12        7.39       31.97     22.17 o 
  -1   3  12        0.08        2.10     21.86 o 
   0   3  12        7.00       -8.00     21.03 o 
   1   3  12        0.18        5.12     29.60 o 
   2   3  12       12.50        9.45     24.82 o 
  -5   4  12        0.15       -1.66     24.34 o 
  -4   4  12        2.19       -9.30     26.13 o 
  -3   4  12        9.43       30.35     21.96 o 
  -2   4  12        7.95        4.89     21.32 o 
  -1   4  12       20.78        8.13     22.03 o 
   0   4  12        3.35       14.52     20.55 o 
   1   4  12       24.09        4.16     20.87 o 
   2   4  12        1.39       13.21     24.54 o 
  -5   5  12        5.85       39.30     27.57 o 
  -4   5  12       10.02       19.79     26.54 o 
  -3   5  12        2.84       18.82     26.33 o 
  -2   5  12       21.73       22.42     21.82 o 
  -1   5  12        0.04        7.42     21.74 o 
   0   5  12       12.01       48.09     25.84 o 
   1   5  12        0.09      -16.77     21.16 o 
   2   5  12        2.54       35.61     22.32 o 
  -5   6  12        0.85      -22.25     25.53 o 
  -4   6  12       26.37       20.20     27.14 o 
  -3   6  12        5.92       -9.15     25.04 o 
  -2   6  12       17.11       34.44     27.77 o 
  -1   6  12       20.99       36.21     27.82 o 
   0   6  12        3.05        2.52     24.12 o 
   1   6  12        1.94       -2.99     21.85 o 
  -4   7  12        2.58       20.37     28.10 o 
  -3   7  12        8.09       37.38     27.70 o 
  -2   7  12        7.35       18.72     27.42 o 
  -1   7  12        4.34       32.10     28.21 o 
   0   7  12       14.14       12.00     31.01 o 
   1   7  12        1.75      -13.70     24.64 o 
  -4   8  12        2.68      -18.39     33.29 o 
  -3   8  12        0.26       10.99     27.51 o 
  -2   8  12        2.19       31.44     28.45 o 
  -1   8  12        1.37       21.22     27.55 o 
   0   8  12        0.68        3.72     26.36 o 
  -3   9  12        2.67        0.12     27.93 o 
  -2   9  12        0.06      -26.31     26.82 o 
  -1   9  12        4.46       47.33     29.65 o 
                                                 
